# Supplementary material for: Characterizing RNA ensembles from NMR data with kinematic models
Source: Nucleic Acids Res. 2014 Aug 11;42(15):9562–72. doi: 10.1093/nar/gku707 (PMC4150802; doi:10.1093/nar/gku707)
Supplement: SUPPLEMENTARY DATA [file supp_gku707_nar-01345-z-2014-File009.pdb]

ATOM      1  C5'   G T  17      45.878  45.000  30.714  1.00  0.00      TAR  C  
ATOM      2  O5'   G T  17      45.784  43.475  29.568  1.00  0.00      TAR  O  
ATOM      3  C4'   G T  17      47.317  44.687  31.039  1.00  0.00      TAR  C  
ATOM      4  O4'   G T  17      47.572  43.226  31.066  1.00  0.00      TAR  O  
ATOM      5  C3'   G T  17      48.345  45.224  30.032  1.00  0.00      TAR  C  
ATOM      6  O3'   G T  17      48.581  46.623  30.258  1.00  0.00      TAR  O  
ATOM      7  C2'   G T  17      49.493  44.391  30.378  1.00  0.00      TAR  C  
ATOM      8  O2'   G T  17      50.010  44.757  31.628  1.00  0.00      TAR  O  
ATOM      9  C1'   G T  17      48.853  43.099  30.460  1.00  0.00      TAR  C  
ATOM     10  N1    G T  17      46.378  40.204  27.193  1.00  0.00      TAR  N  
ATOM     11  C2    G T  17      45.827  40.852  28.286  1.00  0.00      TAR  C  
ATOM     12  N2    G T  17      44.513  40.707  28.644  1.00  0.00      TAR  N  
ATOM     13  N3    G T  17      46.617  41.666  28.959  1.00  0.00      TAR  N  
ATOM     14  C4    G T  17      47.849  41.758  28.514  1.00  0.00      TAR  C  
ATOM     15  C5    G T  17      48.422  41.157  27.448  1.00  0.00      TAR  C  
ATOM     16  C6    G T  17      47.676  40.322  26.677  1.00  0.00      TAR  C  
ATOM     17  O6    G T  17      48.166  39.783  25.675  1.00  0.00      TAR  O  
ATOM     18  N7    G T  17      49.761  41.393  27.374  1.00  0.00      TAR  N  
ATOM     19  C8    G T  17      49.999  42.120  28.429  1.00  0.00      TAR  C  
ATOM     20  N9    G T  17      48.877  42.381  29.186  1.00  0.00      TAR  N  
ATOM     21  H1    G T  17      45.736  39.642  26.641  1.00  0.00      TAR  H  
ATOM     22  H8    G T  17      50.955  42.571  28.694  1.00  0.00      TAR  H  
ATOM     23  H1'   G T  17      49.460  42.450  31.115  1.00  0.00      TAR  H  
ATOM     24  H2'   G T  17      50.325  45.653  31.535  1.00  0.00      TAR  H  
ATOM     25  H21   G T  17      43.979  39.998  28.176  1.00  0.00      TAR  H  
ATOM     26  H3'   G T  17      47.904  45.006  29.032  1.00  0.00      TAR  H  
ATOM     27  H22   G T  17      44.072  41.250  29.355  1.00  0.00      TAR  H  
ATOM     28  H4'   G T  17      47.478  45.111  32.059  1.00  0.00      TAR  H  
ATOM     29  H5'   G T  17      45.290  44.842  31.644  1.00  0.00      TAR  H  
ATOM     30  H5T   G T  17      45.402  44.352  29.539  1.00  0.00      TAR  H  
ATOM     31 H2''   G T  17      50.308  44.422  29.622  1.00  0.00      TAR  H  
ATOM     32 H5''   G T  17      45.827  46.063  30.382  1.00  0.00      TAR  H  
ATOM     33  P     G T  18      49.527  47.553  29.367  1.00  0.00      TAR  P  
ATOM     34  O1P   G T  18      50.792  47.765  30.107  1.00  0.00      TAR  O  
ATOM     35  O2P   G T  18      48.757  48.772  29.043  1.00  0.00      TAR  O1-
ATOM     36  C5'   G T  18      51.173  46.513  27.588  1.00  0.00      TAR  C  
ATOM     37  O5'   G T  18      49.822  46.744  28.014  1.00  0.00      TAR  O  
ATOM     38  C4'   G T  18      51.228  45.902  26.206  1.00  0.00      TAR  C  
ATOM     39  O4'   G T  18      50.771  44.497  26.249  1.00  0.00      TAR  O  
ATOM     40  C3'   G T  18      50.301  46.456  25.124  1.00  0.00      TAR  C  
ATOM     41  O3'   G T  18      50.719  47.732  24.619  1.00  0.00      TAR  O  
ATOM     42  C2'   G T  18      50.193  45.354  24.172  1.00  0.00      TAR  C  
ATOM     43  O2'   G T  18      51.314  45.150  23.360  1.00  0.00      TAR  O  
ATOM     44  C1'   G T  18      50.055  44.223  25.059  1.00  0.00      TAR  C  
ATOM     45  N1    G T  18      46.034  41.421  23.503  1.00  0.00      TAR  N  
ATOM     46  C2    G T  18      47.331  41.491  23.011  1.00  0.00      TAR  C  
ATOM     47  N2    G T  18      47.635  40.688  21.948  1.00  0.00      TAR  N  
ATOM     48  N3    G T  18      48.314  42.242  23.501  1.00  0.00      TAR  N  
ATOM     49  C4    G T  18      47.905  42.893  24.564  1.00  0.00      TAR  C  
ATOM     50  C5    G T  18      46.678  42.944  25.127  1.00  0.00      TAR  C  
ATOM     51  C6    G T  18      45.699  42.114  24.664  1.00  0.00      TAR  C  
ATOM     52  O6    G T  18      44.571  42.066  25.166  1.00  0.00      TAR  O  
ATOM     53  N7    G T  18      46.663  43.780  26.200  1.00  0.00      TAR  N  
ATOM     54  C8    G T  18      47.824  44.385  26.173  1.00  0.00      TAR  C  
ATOM     55  N9    G T  18      48.667  43.806  25.259  1.00  0.00      TAR  N  
ATOM     56  H1    G T  18      45.317  41.102  22.859  1.00  0.00      TAR  H  
ATOM     57  H8    G T  18      48.147  45.195  26.831  1.00  0.00      TAR  H  
ATOM     58  H1'   G T  18      50.477  43.336  24.538  1.00  0.00      TAR  H  
ATOM     59  H2'   G T  18      51.432  45.895  22.776  1.00  0.00      TAR  H  
ATOM     60  H21   G T  18      48.538  40.521  21.552  1.00  0.00      TAR  H  
ATOM     61  H3'   G T  18      49.296  46.570  25.594  1.00  0.00      TAR  H  
ATOM     62  H22   G T  18      46.910  40.081  21.640  1.00  0.00      TAR  H  
ATOM     63  H4'   G T  18      52.307  45.942  25.934  1.00  0.00      TAR  H  
ATOM     64  H5'   G T  18      51.592  45.784  28.308  1.00  0.00      TAR  H  
ATOM     65 H2''   G T  18      49.287  45.575  23.560  1.00  0.00      TAR  H  
ATOM     66 H5''   G T  18      51.731  47.473  27.614  1.00  0.00      TAR  H  
ATOM     67  P     C T  19      49.733  48.851  24.060  1.00  0.00      TAR  P  
ATOM     68  O1P   C T  19      50.512  50.102  24.033  1.00  0.00      TAR  O  
ATOM     69  O2P   C T  19      48.537  48.906  24.944  1.00  0.00      TAR  O1-
ATOM     70  C5'   C T  19      50.419  48.211  21.613  1.00  0.00      TAR  C  
ATOM     71  O5'   C T  19      49.376  48.322  22.595  1.00  0.00      TAR  O  
ATOM     72  C4'   C T  19      50.166  47.231  20.489  1.00  0.00      TAR  C  
ATOM     73  O4'   C T  19      49.782  45.939  21.086  1.00  0.00      TAR  O  
ATOM     74  C3'   C T  19      48.939  47.537  19.645  1.00  0.00      TAR  C  
ATOM     75  O3'   C T  19      49.288  48.458  18.598  1.00  0.00      TAR  O  
ATOM     76  C2'   C T  19      48.533  46.235  19.129  1.00  0.00      TAR  C  
ATOM     77  O2'   C T  19      49.355  45.883  18.055  1.00  0.00      TAR  O  
ATOM     78  C1'   C T  19      48.786  45.360  20.260  1.00  0.00      TAR  C  
ATOM     79  N1    C T  19      47.545  45.043  20.955  1.00  0.00      TAR  N  
ATOM     80  C2    C T  19      46.623  44.125  20.540  1.00  0.00      TAR  C  
ATOM     81  O2    C T  19      46.830  43.578  19.445  1.00  0.00      TAR  O  
ATOM     82  N3    C T  19      45.529  43.889  21.269  1.00  0.00      TAR  N  
ATOM     83  C4    C T  19      45.216  44.688  22.312  1.00  0.00      TAR  C  
ATOM     84  N4    C T  19      44.144  44.388  23.087  1.00  0.00      TAR  N  
ATOM     85  C5    C T  19      46.030  45.807  22.578  1.00  0.00      TAR  C  
ATOM     86  C6    C T  19      47.195  45.872  21.954  1.00  0.00      TAR  C  
ATOM     87  H5    C T  19      45.768  46.541  23.345  1.00  0.00      TAR  H  
ATOM     88  H6    C T  19      47.860  46.698  22.203  1.00  0.00      TAR  H  
ATOM     89  H1'   C T  19      49.134  44.387  19.845  1.00  0.00      TAR  H  
ATOM     90  H2'   C T  19      49.658  46.735  17.725  1.00  0.00      TAR  H  
ATOM     91  H3'   C T  19      48.168  47.938  20.345  1.00  0.00      TAR  H  
ATOM     92  H4'   C T  19      51.095  46.973  19.930  1.00  0.00      TAR  H  
ATOM     93  H41   C T  19      43.445  43.808  22.676  1.00  0.00      TAR  H  
ATOM     94  H5'   C T  19      51.385  47.938  22.090  1.00  0.00      TAR  H  
ATOM     95  H42   C T  19      44.039  44.932  23.923  1.00  0.00      TAR  H  
ATOM     96 H2''   C T  19      47.483  46.415  18.810  1.00  0.00      TAR  H  
ATOM     97 H5''   C T  19      50.505  49.192  21.100  1.00  0.00      TAR  H  
ATOM     98  P     A T  20      48.345  49.735  18.367  1.00  0.00      TAR  P  
ATOM     99  O1P   A T  20      48.974  50.618  17.357  1.00  0.00      TAR  O  
ATOM    100  O2P   A T  20      47.956  50.221  19.707  1.00  0.00      TAR  O1-
ATOM    101  C5'   A T  20      47.155  48.688  16.314  1.00  0.00      TAR  C  
ATOM    102  O5'   A T  20      47.051  49.066  17.706  1.00  0.00      TAR  O  
ATOM    103  C4'   A T  20      45.990  47.982  15.668  1.00  0.00      TAR  C  
ATOM    104  O4'   A T  20      45.786  46.651  16.270  1.00  0.00      TAR  O  
ATOM    105  C3'   A T  20      44.603  48.630  15.797  1.00  0.00      TAR  C  
ATOM    106  O3'   A T  20      44.463  49.729  14.889  1.00  0.00      TAR  O  
ATOM    107  C2'   A T  20      43.703  47.482  15.622  1.00  0.00      TAR  C  
ATOM    108  O2'   A T  20      43.679  47.085  14.281  1.00  0.00      TAR  O  
ATOM    109  C1'   A T  20      44.376  46.469  16.409  1.00  0.00      TAR  C  
ATOM    110  N1    A T  20      40.807  45.363  19.792  1.00  0.00      TAR  N  
ATOM    111  C2    A T  20      40.810  45.098  18.500  1.00  0.00      TAR  C  
ATOM    112  N3    A T  20      41.749  45.564  17.689  1.00  0.00      TAR  N  
ATOM    113  C4    A T  20      42.719  46.173  18.331  1.00  0.00      TAR  C  
ATOM    114  C5    A T  20      42.865  46.398  19.669  1.00  0.00      TAR  C  
ATOM    115  C6    A T  20      41.799  46.015  20.411  1.00  0.00      TAR  C  
ATOM    116  N6    A T  20      41.814  46.014  21.776  1.00  0.00      TAR  N  
ATOM    117  N7    A T  20      44.025  47.013  19.982  1.00  0.00      TAR  N  
ATOM    118  C8    A T  20      44.624  47.112  18.826  1.00  0.00      TAR  C  
ATOM    119  N9    A T  20      43.921  46.537  17.783  1.00  0.00      TAR  N  
ATOM    120  H2    A T  20      39.894  44.757  18.016  1.00  0.00      TAR  H  
ATOM    121  H8    A T  20      45.651  47.380  18.595  1.00  0.00      TAR  H  
ATOM    122  H1'   A T  20      44.132  45.453  16.021  1.00  0.00      TAR  H  
ATOM    123  H2'   A T  20      44.570  46.818  14.043  1.00  0.00      TAR  H  
ATOM    124  H3'   A T  20      44.644  49.043  16.826  1.00  0.00      TAR  H  
ATOM    125  H4'   A T  20      46.285  47.851  14.608  1.00  0.00      TAR  H  
ATOM    126  H5'   A T  20      47.979  47.952  16.216  1.00  0.00      TAR  H  
ATOM    127  H61   A T  20      41.006  45.597  22.184  1.00  0.00      TAR  H  
ATOM    128  H62   A T  20      42.377  46.615  22.354  1.00  0.00      TAR  H  
ATOM    129 H2''   A T  20      42.676  47.773  15.946  1.00  0.00      TAR  H  
ATOM    130 H5''   A T  20      47.411  49.568  15.701  1.00  0.00      TAR  H  
ATOM    131  P     G T  21      43.899  51.115  15.466  1.00  0.00      TAR  P  
ATOM    132  O1P   G T  21      43.985  52.195  14.452  1.00  0.00      TAR  O  
ATOM    133  O2P   G T  21      44.587  51.322  16.762  1.00  0.00      TAR  O1-
ATOM    134  C5'   G T  21      41.450  50.930  14.690  1.00  0.00      TAR  C  
ATOM    135  O5'   G T  21      42.359  50.814  15.795  1.00  0.00      TAR  O  
ATOM    136  C4'   G T  21      40.151  50.197  14.947  1.00  0.00      TAR  C  
ATOM    137  O4'   G T  21      40.362  48.870  15.544  1.00  0.00      TAR  O  
ATOM    138  C3'   G T  21      39.157  50.875  15.901  1.00  0.00      TAR  C  
ATOM    139  O3'   G T  21      38.415  51.931  15.280  1.00  0.00      TAR  O  
ATOM    140  C2'   G T  21      38.364  49.706  16.302  1.00  0.00      TAR  C  
ATOM    141  O2'   G T  21      37.525  49.271  15.275  1.00  0.00      TAR  O  
ATOM    142  C1'   G T  21      39.337  48.655  16.504  1.00  0.00      TAR  C  
ATOM    143  N1    G T  21      38.270  47.790  21.312  1.00  0.00      TAR  N  
ATOM    144  C2    G T  21      37.601  47.305  20.180  1.00  0.00      TAR  C  
ATOM    145  N2    G T  21      36.461  46.593  20.348  1.00  0.00      TAR  N  
ATOM    146  N3    G T  21      38.042  47.657  18.972  1.00  0.00      TAR  N  
ATOM    147  C4    G T  21      39.218  48.236  18.957  1.00  0.00      TAR  C  
ATOM    148  C5    G T  21      39.968  48.657  20.004  1.00  0.00      TAR  C  
ATOM    149  C6    G T  21      39.541  48.341  21.250  1.00  0.00      TAR  C  
ATOM    150  O6    G T  21      40.184  48.628  22.267  1.00  0.00      TAR  O  
ATOM    151  N7    G T  21      41.160  49.195  19.601  1.00  0.00      TAR  N  
ATOM    152  C8    G T  21      41.058  49.287  18.297  1.00  0.00      TAR  C  
ATOM    153  N9    G T  21      39.889  48.721  17.860  1.00  0.00      TAR  N  
ATOM    154  H1    G T  21      37.819  47.602  22.195  1.00  0.00      TAR  H  
ATOM    155  H8    G T  21      41.920  49.510  17.667  1.00  0.00      TAR  H  
ATOM    156  H1'   G T  21      38.899  47.646  16.363  1.00  0.00      TAR  H  
ATOM    157  H2'   G T  21      37.156  50.066  14.872  1.00  0.00      TAR  H  
ATOM    158  H21   G T  21      36.100  46.526  21.272  1.00  0.00      TAR  H  
ATOM    159  H3'   G T  21      39.837  51.231  16.692  1.00  0.00      TAR  H  
ATOM    160  H22   G T  21      35.887  46.489  19.527  1.00  0.00      TAR  H  
ATOM    161  H4'   G T  21      39.552  49.948  14.038  1.00  0.00      TAR  H  
ATOM    162  H5'   G T  21      41.887  50.520  13.756  1.00  0.00      TAR  H  
ATOM    163 H2''   G T  21      37.818  49.934  17.240  1.00  0.00      TAR  H  
ATOM    164 H5''   G T  21      41.266  51.999  14.466  1.00  0.00      TAR  H  
ATOM    165  P     A T  22      38.435  53.355  16.013  1.00  0.00      TAR  P  
ATOM    166  O1P   A T  22      37.659  54.317  15.199  1.00  0.00      TAR  O  
ATOM    167  O2P   A T  22      39.865  53.657  16.265  1.00  0.00      TAR  O1-
ATOM    168  C5'   A T  22      36.228  52.599  17.305  1.00  0.00      TAR  C  
ATOM    169  O5'   A T  22      37.604  53.025  17.346  1.00  0.00      TAR  O  
ATOM    170  C4'   A T  22      35.678  51.956  18.557  1.00  0.00      TAR  C  
ATOM    171  O4'   A T  22      36.602  50.960  19.135  1.00  0.00      TAR  O  
ATOM    172  C3'   A T  22      35.411  53.002  19.650  1.00  0.00      TAR  C  
ATOM    173  O3'   A T  22      34.204  53.716  19.343  1.00  0.00      TAR  O  
ATOM    174  C2'   A T  22      35.389  52.131  20.817  1.00  0.00      TAR  C  
ATOM    175  O2'   A T  22      34.158  51.528  21.135  1.00  0.00      TAR  O  
ATOM    176  C1'   A T  22      36.401  51.137  20.533  1.00  0.00      TAR  C  
ATOM    177  N1    A T  22      39.009  52.247  24.806  1.00  0.00      TAR  N  
ATOM    178  C2    A T  22      37.728  51.968  24.613  1.00  0.00      TAR  C  
ATOM    179  N3    A T  22      37.247  51.407  23.511  1.00  0.00      TAR  N  
ATOM    180  C4    A T  22      37.996  51.573  22.452  1.00  0.00      TAR  C  
ATOM    181  C5    A T  22      39.314  51.928  22.498  1.00  0.00      TAR  C  
ATOM    182  C6    A T  22      39.795  52.264  23.720  1.00  0.00      TAR  C  
ATOM    183  N6    A T  22      41.101  52.689  23.770  1.00  0.00      TAR  N  
ATOM    184  N7    A T  22      39.851  51.968  21.257  1.00  0.00      TAR  N  
ATOM    185  C8    A T  22      38.865  51.728  20.432  1.00  0.00      TAR  C  
ATOM    186  N9    A T  22      37.689  51.502  21.109  1.00  0.00      TAR  N  
ATOM    187  H2    A T  22      37.057  51.931  25.462  1.00  0.00      TAR  H  
ATOM    188  H8    A T  22      39.018  51.651  19.356  1.00  0.00      TAR  H  
ATOM    189  H1'   A T  22      36.166  50.145  20.986  1.00  0.00      TAR  H  
ATOM    190  H2'   A T  22      33.427  52.140  21.014  1.00  0.00      TAR  H  
ATOM    191  H3'   A T  22      36.311  53.644  19.636  1.00  0.00      TAR  H  
ATOM    192  H4'   A T  22      34.677  51.530  18.331  1.00  0.00      TAR  H  
ATOM    193  H5'   A T  22      36.054  52.027  16.368  1.00  0.00      TAR  H  
ATOM    194  H61   A T  22      41.441  53.293  24.495  1.00  0.00      TAR  H  
ATOM    195  H62   A T  22      41.587  52.794  22.914  1.00  0.00      TAR  H  
ATOM    196 H2''   A T  22      35.758  52.752  21.672  1.00  0.00      TAR  H  
ATOM    197 H5''   A T  22      35.578  53.498  17.271  1.00  0.00      TAR  H  
ATOM    198  P     U T  23      33.631  54.765  20.402  1.00  0.00      TAR  P  
ATOM    199  O1P   U T  23      32.642  54.014  21.216  1.00  0.00      TAR  O  
ATOM    200  O2P   U T  23      33.117  55.910  19.626  1.00  0.00      TAR  O1-
ATOM    201  C5'   U T  23      34.465  55.145  22.788  1.00  0.00      TAR  C  
ATOM    202  O5'   U T  23      34.769  55.292  21.394  1.00  0.00      TAR  O  
ATOM    203  C4'   U T  23      35.640  55.575  23.639  1.00  0.00      TAR  C  
ATOM    204  O4'   U T  23      36.787  54.676  23.468  1.00  0.00      TAR  O  
ATOM    205  C3'   U T  23      36.197  56.983  23.426  1.00  0.00      TAR  C  
ATOM    206  O3'   U T  23      35.421  58.026  24.010  1.00  0.00      TAR  O  
ATOM    207  C2'   U T  23      37.540  56.815  23.968  1.00  0.00      TAR  C  
ATOM    208  O2'   U T  23      37.506  56.808  25.373  1.00  0.00      TAR  O  
ATOM    209  C1'   U T  23      37.951  55.493  23.523  1.00  0.00      TAR  C  
ATOM    210  N1    U T  23      38.657  55.501  22.257  1.00  0.00      TAR  N  
ATOM    211  C2    U T  23      39.975  55.796  22.318  1.00  0.00      TAR  C  
ATOM    212  O2    U T  23      40.567  55.914  23.379  1.00  0.00      TAR  O  
ATOM    213  N3    U T  23      40.658  55.876  21.115  1.00  0.00      TAR  N  
ATOM    214  C4    U T  23      40.196  55.263  19.957  1.00  0.00      TAR  C  
ATOM    215  O4    U T  23      40.946  55.090  18.987  1.00  0.00      TAR  O  
ATOM    216  C5    U T  23      38.817  54.965  19.996  1.00  0.00      TAR  C  
ATOM    217  C6    U T  23      38.087  55.142  21.086  1.00  0.00      TAR  C  
ATOM    218  H3    U T  23      41.662  55.943  21.202  1.00  0.00      TAR  H  
ATOM    219  H5    U T  23      38.474  54.487  19.089  1.00  0.00      TAR  H  
ATOM    220  H6    U T  23      37.000  55.029  21.112  1.00  0.00      TAR  H  
ATOM    221  H1'   U T  23      38.628  54.963  24.219  1.00  0.00      TAR  H  
ATOM    222  H2'   U T  23      37.111  57.647  25.639  1.00  0.00      TAR  H  
ATOM    223  H3'   U T  23      36.228  56.963  22.314  1.00  0.00      TAR  H  
ATOM    224  H4'   U T  23      35.369  55.404  24.704  1.00  0.00      TAR  H  
ATOM    225  H5'   U T  23      34.361  54.095  23.127  1.00  0.00      TAR  H  
ATOM    226 H2''   U T  23      38.197  57.678  23.732  1.00  0.00      TAR  H  
ATOM    227 H5''   U T  23      33.512  55.641  23.086  1.00  0.00      TAR  H  
ATOM    228  P     C T  24      34.791  59.248  23.196  1.00  0.00      TAR  P  
ATOM    229  O1P   C T  24      34.180  60.228  24.129  1.00  0.00      TAR  O  
ATOM    230  O2P   C T  24      33.914  58.741  22.125  1.00  0.00      TAR  O1-
ATOM    231  C5'   C T  24      37.141  60.581  23.192  1.00  0.00      TAR  C  
ATOM    232  O5'   C T  24      36.014  60.001  22.505  1.00  0.00      TAR  O  
ATOM    233  C4'   C T  24      38.353  60.662  22.306  1.00  0.00      TAR  C  
ATOM    234  O4'   C T  24      38.641  59.451  21.499  1.00  0.00      TAR  O  
ATOM    235  C3'   C T  24      38.279  61.726  21.201  1.00  0.00      TAR  C  
ATOM    236  O3'   C T  24      39.497  62.462  21.033  1.00  0.00      TAR  O  
ATOM    237  C2'   C T  24      37.839  60.991  20.014  1.00  0.00      TAR  C  
ATOM    238  O2'   C T  24      38.209  61.681  18.845  1.00  0.00      TAR  O  
ATOM    239  C1'   C T  24      38.601  59.761  20.117  1.00  0.00      TAR  C  
ATOM    240  N1    C T  24      37.988  58.751  19.272  1.00  0.00      TAR  N  
ATOM    241  C2    C T  24      38.616  58.179  18.194  1.00  0.00      TAR  C  
ATOM    242  O2    C T  24      39.780  58.541  17.947  1.00  0.00      TAR  O  
ATOM    243  N3    C T  24      38.054  57.172  17.530  1.00  0.00      TAR  N  
ATOM    244  C4    C T  24      36.774  56.839  17.774  1.00  0.00      TAR  C  
ATOM    245  N4    C T  24      36.078  56.064  16.878  1.00  0.00      TAR  N  
ATOM    246  C5    C T  24      36.124  57.361  18.906  1.00  0.00      TAR  C  
ATOM    247  C6    C T  24      36.746  58.317  19.565  1.00  0.00      TAR  C  
ATOM    248  H5    C T  24      35.124  56.997  19.146  1.00  0.00      TAR  H  
ATOM    249  H6    C T  24      36.309  58.842  20.419  1.00  0.00      TAR  H  
ATOM    250  H1'   C T  24      39.653  59.892  19.778  1.00  0.00      TAR  H  
ATOM    251  H2'   C T  24      39.015  62.118  19.139  1.00  0.00      TAR  H  
ATOM    252  H3'   C T  24      37.465  62.412  21.524  1.00  0.00      TAR  H  
ATOM    253  H4'   C T  24      39.241  60.937  22.916  1.00  0.00      TAR  H  
ATOM    254  H41   C T  24      36.653  55.514  16.279  1.00  0.00      TAR  H  
ATOM    255  H5'   C T  24      37.409  59.962  24.080  1.00  0.00      TAR  H  
ATOM    256  H42   C T  24      35.106  55.878  17.003  1.00  0.00      TAR  H  
ATOM    257 H2''   C T  24      36.743  60.874  20.010  1.00  0.00      TAR  H  
ATOM    258 H5''   C T  24      36.956  61.610  23.563  1.00  0.00      TAR  H  
ATOM    259  P     U T  25      39.795  63.915  21.635  1.00  0.00      TAR  P  
ATOM    260  O1P   U T  25      38.522  64.659  21.587  1.00  0.00      TAR  O  
ATOM    261  O2P   U T  25      41.005  64.520  21.037  1.00  0.00      TAR  O1-
ATOM    262  C5'   U T  25      41.137  62.602  23.680  1.00  0.00      TAR  C  
ATOM    263  O5'   U T  25      40.262  63.610  23.132  1.00  0.00      TAR  O  
ATOM    264  C4'   U T  25      41.978  63.197  24.784  1.00  0.00      TAR  C  
ATOM    265  O4'   U T  25      42.796  64.343  24.295  1.00  0.00      TAR  O  
ATOM    266  C3'   U T  25      41.274  63.798  25.999  1.00  0.00      TAR  C  
ATOM    267  O3'   U T  25      40.820  62.728  26.837  1.00  0.00      TAR  O  
ATOM    268  C2'   U T  25      42.196  64.780  26.569  1.00  0.00      TAR  C  
ATOM    269  O2'   U T  25      42.939  64.284  27.644  1.00  0.00      TAR  O  
ATOM    270  C1'   U T  25      43.056  65.114  25.457  1.00  0.00      TAR  C  
ATOM    271  N1    U T  25      43.075  66.521  25.057  1.00  0.00      TAR  N  
ATOM    272  C2    U T  25      41.982  67.218  24.683  1.00  0.00      TAR  C  
ATOM    273  O2    U T  25      40.848  66.749  24.699  1.00  0.00      TAR  O  
ATOM    274  N3    U T  25      42.261  68.536  24.354  1.00  0.00      TAR  N  
ATOM    275  C4    U T  25      43.503  69.142  24.277  1.00  0.00      TAR  C  
ATOM    276  O4    U T  25      43.630  70.288  23.830  1.00  0.00      TAR  O  
ATOM    277  C5    U T  25      44.557  68.322  24.741  1.00  0.00      TAR  C  
ATOM    278  C6    U T  25      44.294  67.087  25.154  1.00  0.00      TAR  C  
ATOM    279  H3    U T  25      41.497  68.987  23.864  1.00  0.00      TAR  H  
ATOM    280  H5    U T  25      45.542  68.776  24.734  1.00  0.00      TAR  H  
ATOM    281  H6    U T  25      44.973  66.431  25.700  1.00  0.00      TAR  H  
ATOM    282  H1'   U T  25      44.060  64.738  25.732  1.00  0.00      TAR  H  
ATOM    283  H2'   U T  25      42.268  64.128  28.302  1.00  0.00      TAR  H  
ATOM    284  H3'   U T  25      40.387  64.372  25.649  1.00  0.00      TAR  H  
ATOM    285  H4'   U T  25      42.725  62.442  25.098  1.00  0.00      TAR  H  
ATOM    286  H5'   U T  25      41.836  62.321  22.870  1.00  0.00      TAR  H  
ATOM    287 H2''   U T  25      41.591  65.657  26.889  1.00  0.00      TAR  H  
ATOM    288 H5''   U T  25      40.573  61.740  24.088  1.00  0.00      TAR  H  
ATOM    289  P     G T  26      39.865  63.031  28.085  1.00  0.00      TAR  P  
ATOM    290  O1P   G T  26      39.622  64.486  28.189  1.00  0.00      TAR  O  
ATOM    291  O2P   G T  26      40.595  62.384  29.202  1.00  0.00      TAR  O1-
ATOM    292  C5'   G T  26      37.747  62.298  26.656  1.00  0.00      TAR  C  
ATOM    293  O5'   G T  26      38.573  62.132  27.824  1.00  0.00      TAR  O  
ATOM    294  C4'   G T  26      36.693  61.213  26.695  1.00  0.00      TAR  C  
ATOM    295  O4'   G T  26      37.274  59.857  26.657  1.00  0.00      TAR  O  
ATOM    296  C3'   G T  26      35.930  61.242  28.019  1.00  0.00      TAR  C  
ATOM    297  O3'   G T  26      34.930  62.274  28.009  1.00  0.00      TAR  O  
ATOM    298  C2'   G T  26      35.382  59.888  28.017  1.00  0.00      TAR  C  
ATOM    299  O2'   G T  26      34.292  59.717  27.155  1.00  0.00      TAR  O  
ATOM    300  C1'   G T  26      36.537  59.113  27.615  1.00  0.00      TAR  C  
ATOM    301  N1    G T  26      36.776  56.009  31.635  1.00  0.00      TAR  N  
ATOM    302  C2    G T  26      35.784  56.142  30.669  1.00  0.00      TAR  C  
ATOM    303  N2    G T  26      34.693  55.317  30.725  1.00  0.00      TAR  N  
ATOM    304  N3    G T  26      35.856  57.017  29.672  1.00  0.00      TAR  N  
ATOM    305  C4    G T  26      37.000  57.659  29.631  1.00  0.00      TAR  C  
ATOM    306  C5    G T  26      38.021  57.646  30.518  1.00  0.00      TAR  C  
ATOM    307  C6    G T  26      37.941  56.762  31.545  1.00  0.00      TAR  C  
ATOM    308  O6    G T  26      38.851  56.632  32.370  1.00  0.00      TAR  O  
ATOM    309  N7    G T  26      39.020  58.525  30.214  1.00  0.00      TAR  N  
ATOM    310  C8    G T  26      38.586  59.107  29.136  1.00  0.00      TAR  C  
ATOM    311  N9    G T  26      37.361  58.624  28.720  1.00  0.00      TAR  N  
ATOM    312  H1    G T  26      36.770  55.383  32.431  1.00  0.00      TAR  H  
ATOM    313  H8    G T  26      39.121  59.846  28.547  1.00  0.00      TAR  H  
ATOM    314  H1'   G T  26      36.186  58.181  27.128  1.00  0.00      TAR  H  
ATOM    315  H2'   G T  26      34.705  59.726  26.286  1.00  0.00      TAR  H  
ATOM    316  H21   G T  26      34.544  54.866  31.595  1.00  0.00      TAR  H  
ATOM    317  H3'   G T  26      36.634  61.352  28.871  1.00  0.00      TAR  H  
ATOM    318  H22   G T  26      34.027  55.336  29.983  1.00  0.00      TAR  H  
ATOM    319  H4'   G T  26      36.006  61.289  25.828  1.00  0.00      TAR  H  
ATOM    320  H5'   G T  26      38.289  62.261  25.682  1.00  0.00      TAR  H  
ATOM    321 H2''   G T  26      34.921  59.759  29.016  1.00  0.00      TAR  H  
ATOM    322 H5''   G T  26      37.346  63.331  26.583  1.00  0.00      TAR  H  
ATOM    323  P     A T  27      34.425  62.845  29.410  1.00  0.00      TAR  P  
ATOM    324  O1P   A T  27      33.552  64.017  29.229  1.00  0.00      TAR  O  
ATOM    325  O2P   A T  27      35.646  63.074  30.208  1.00  0.00      TAR  O1-
ATOM    326  C5'   A T  27      32.275  61.312  29.755  1.00  0.00      TAR  C  
ATOM    327  O5'   A T  27      33.657  61.600  30.068  1.00  0.00      TAR  O  
ATOM    328  C4'   A T  27      31.671  60.340  30.734  1.00  0.00      TAR  C  
ATOM    329  O4'   A T  27      32.409  59.070  30.660  1.00  0.00      TAR  O  
ATOM    330  C3'   A T  27      31.859  60.676  32.213  1.00  0.00      TAR  C  
ATOM    331  O3'   A T  27      30.855  61.630  32.601  1.00  0.00      TAR  O  
ATOM    332  C2'   A T  27      31.716  59.346  32.816  1.00  0.00      TAR  C  
ATOM    333  O2'   A T  27      30.412  58.854  32.682  1.00  0.00      TAR  O  
ATOM    334  C1'   A T  27      32.614  58.579  31.979  1.00  0.00      TAR  C  
ATOM    335  N1    A T  27      35.807  57.397  35.771  1.00  0.00      TAR  N  
ATOM    336  C2    A T  27      34.507  57.222  35.640  1.00  0.00      TAR  C  
ATOM    337  N3    A T  27      33.760  57.515  34.592  1.00  0.00      TAR  N  
ATOM    338  C4    A T  27      34.448  58.130  33.665  1.00  0.00      TAR  C  
ATOM    339  C5    A T  27      35.768  58.477  33.732  1.00  0.00      TAR  C  
ATOM    340  C6    A T  27      36.482  57.973  34.767  1.00  0.00      TAR  C  
ATOM    341  N6    A T  27      37.818  58.179  34.946  1.00  0.00      TAR  N  
ATOM    342  N7    A T  27      36.129  59.213  32.650  1.00  0.00      TAR  N  
ATOM    343  C8    A T  27      35.057  59.282  31.918  1.00  0.00      TAR  C  
ATOM    344  N9    A T  27      33.973  58.655  32.481  1.00  0.00      TAR  N  
ATOM    345  H2    A T  27      34.161  56.567  36.454  1.00  0.00      TAR  H  
ATOM    346  H8    A T  27      35.006  59.833  30.978  1.00  0.00      TAR  H  
ATOM    347  H1'   A T  27      32.373  57.495  31.978  1.00  0.00      TAR  H  
ATOM    348  H2'   A T  27      29.917  59.465  33.236  1.00  0.00      TAR  H  
ATOM    349  H3'   A T  27      32.878  61.113  32.298  1.00  0.00      TAR  H  
ATOM    350  H4'   A T  27      30.585  60.217  30.530  1.00  0.00      TAR  H  
ATOM    351  H5'   A T  27      32.341  60.928  28.715  1.00  0.00      TAR  H  
ATOM    352  H61   A T  27      38.367  58.723  34.314  1.00  0.00      TAR  H  
ATOM    353  H62   A T  27      38.287  57.846  35.763  1.00  0.00      TAR  H  
ATOM    354 H2''   A T  27      31.986  59.387  33.890  1.00  0.00      TAR  H  
ATOM    355 H5''   A T  27      31.669  62.243  29.749  1.00  0.00      TAR  H  
ATOM    356  P     G T  28      31.276  63.019  33.271  1.00  0.00      TAR  P  
ATOM    357  O1P   G T  28      30.165  63.990  33.145  1.00  0.00      TAR  O  
ATOM    358  O2P   G T  28      32.547  63.515  32.692  1.00  0.00      TAR  O1-
ATOM    359  C5'   G T  28      30.942  61.652  35.602  1.00  0.00      TAR  C  
ATOM    360  O5'   G T  28      31.604  62.640  34.793  1.00  0.00      TAR  O  
ATOM    361  C4'   G T  28      31.656  61.323  36.893  1.00  0.00      TAR  C  
ATOM    362  O4'   G T  28      32.635  60.230  36.716  1.00  0.00      TAR  O  
ATOM    363  C3'   G T  28      32.463  62.435  37.561  1.00  0.00      TAR  C  
ATOM    364  O3'   G T  28      31.593  63.437  38.107  1.00  0.00      TAR  O  
ATOM    365  C2'   G T  28      33.230  61.637  38.511  1.00  0.00      TAR  C  
ATOM    366  O2'   G T  28      32.405  61.274  39.576  1.00  0.00      TAR  O  
ATOM    367  C1'   G T  28      33.593  60.462  37.732  1.00  0.00      TAR  C  
ATOM    368  N1    G T  28      38.556  60.000  38.273  1.00  0.00      TAR  N  
ATOM    369  C2    G T  28      37.525  59.707  39.159  1.00  0.00      TAR  C  
ATOM    370  N2    G T  28      37.957  59.248  40.367  1.00  0.00      TAR  N  
ATOM    371  N3    G T  28      36.254  59.986  38.909  1.00  0.00      TAR  N  
ATOM    372  C4    G T  28      36.111  60.413  37.676  1.00  0.00      TAR  C  
ATOM    373  C5    G T  28      37.030  60.712  36.739  1.00  0.00      TAR  C  
ATOM    374  C6    G T  28      38.354  60.589  37.026  1.00  0.00      TAR  C  
ATOM    375  O6    G T  28      39.293  60.835  36.254  1.00  0.00      TAR  O  
ATOM    376  N7    G T  28      36.450  61.202  35.606  1.00  0.00      TAR  N  
ATOM    377  C8    G T  28      35.167  61.164  35.845  1.00  0.00      TAR  C  
ATOM    378  N9    G T  28      34.890  60.641  37.090  1.00  0.00      TAR  N  
ATOM    379  H1    G T  28      39.489  59.906  38.644  1.00  0.00      TAR  H  
ATOM    380  H8    G T  28      34.365  61.427  35.150  1.00  0.00      TAR  H  
ATOM    381  H1'   G T  28      33.652  59.525  38.324  1.00  0.00      TAR  H  
ATOM    382  H2'   G T  28      31.937  62.069  39.834  1.00  0.00      TAR  H  
ATOM    383  H21   G T  28      38.932  59.145  40.548  1.00  0.00      TAR  H  
ATOM    384  H3'   G T  28      33.109  62.893  36.787  1.00  0.00      TAR  H  
ATOM    385  H22   G T  28      37.385  59.558  41.127  1.00  0.00      TAR  H  
ATOM    386  H4'   G T  28      30.961  61.024  37.713  1.00  0.00      TAR  H  
ATOM    387  H5'   G T  28      30.625  60.751  35.042  1.00  0.00      TAR  H  
ATOM    388 H2''   G T  28      34.076  62.252  38.891  1.00  0.00      TAR  H  
ATOM    389 H5''   G T  28      30.010  62.198  35.845  1.00  0.00      TAR  H  
ATOM    390  P     C T  29      31.500  64.895  37.471  1.00  0.00      TAR  P  
ATOM    391  O1P   C T  29      30.230  65.101  36.745  1.00  0.00      TAR  O  
ATOM    392  O2P   C T  29      32.691  65.148  36.620  1.00  0.00      TAR  O1-
ATOM    393  C5'   C T  29      30.762  65.813  39.943  1.00  0.00      TAR  C  
ATOM    394  O5'   C T  29      31.505  65.901  38.710  1.00  0.00      TAR  O  
ATOM    395  C4'   C T  29      31.647  65.495  41.125  1.00  0.00      TAR  C  
ATOM    396  O4'   C T  29      32.460  64.308  40.794  1.00  0.00      TAR  O  
ATOM    397  C3'   C T  29      32.725  66.511  41.533  1.00  0.00      TAR  C  
ATOM    398  O3'   C T  29      32.128  67.686  42.089  1.00  0.00      TAR  O  
ATOM    399  C2'   C T  29      33.605  65.648  42.320  1.00  0.00      TAR  C  
ATOM    400  O2'   C T  29      33.160  65.436  43.627  1.00  0.00      TAR  O  
ATOM    401  C1'   C T  29      33.626  64.394  41.584  1.00  0.00      TAR  C  
ATOM    402  N1    C T  29      34.918  64.096  40.982  1.00  0.00      TAR  N  
ATOM    403  C2    C T  29      35.920  63.515  41.706  1.00  0.00      TAR  C  
ATOM    404  O2    C T  29      35.833  63.341  42.934  1.00  0.00      TAR  O  
ATOM    405  N3    C T  29      37.084  63.244  41.101  1.00  0.00      TAR  N  
ATOM    406  C4    C T  29      37.291  63.537  39.814  1.00  0.00      TAR  C  
ATOM    407  N4    C T  29      38.421  63.125  39.180  1.00  0.00      TAR  N  
ATOM    408  C5    C T  29      36.267  64.186  39.094  1.00  0.00      TAR  C  
ATOM    409  C6    C T  29      35.116  64.439  39.701  1.00  0.00      TAR  C  
ATOM    410  H5    C T  29      36.477  64.356  38.038  1.00  0.00      TAR  H  
ATOM    411  H6    C T  29      34.314  64.928  39.138  1.00  0.00      TAR  H  
ATOM    412  H1'   C T  29      33.535  63.564  42.315  1.00  0.00      TAR  H  
ATOM    413  H2'   C T  29      33.127  66.352  43.900  1.00  0.00      TAR  H  
ATOM    414  H3'   C T  29      33.228  66.743  40.566  1.00  0.00      TAR  H  
ATOM    415  H4'   C T  29      31.070  65.330  42.065  1.00  0.00      TAR  H  
ATOM    416  H41   C T  29      39.143  62.852  39.814  1.00  0.00      TAR  H  
ATOM    417  H5'   C T  29      29.967  65.041  39.878  1.00  0.00      TAR  H  
ATOM    418  H42   C T  29      38.637  63.150  38.197  1.00  0.00      TAR  H  
ATOM    419 H2''   C T  29      34.603  66.142  42.290  1.00  0.00      TAR  H  
ATOM    420 H5''   C T  29      30.184  66.764  39.996  1.00  0.00      TAR  H  
ATOM    421  P     C T  30      33.127  68.854  42.533  1.00  0.00      TAR  P  
ATOM    422  O1P   C T  30      32.475  70.153  42.285  1.00  0.00      TAR  O  
ATOM    423  O2P   C T  30      34.462  68.654  41.904  1.00  0.00      TAR  O1-
ATOM    424  C5'   C T  30      32.269  68.363  45.004  1.00  0.00      TAR  C  
ATOM    425  O5'   C T  30      33.357  68.624  44.091  1.00  0.00      TAR  O  
ATOM    426  C4'   C T  30      32.778  67.879  46.346  1.00  0.00      TAR  C  
ATOM    427  O4'   C T  30      33.651  66.697  46.186  1.00  0.00      TAR  O  
ATOM    428  C3'   C T  30      33.718  68.819  47.100  1.00  0.00      TAR  C  
ATOM    429  O3'   C T  30      33.508  68.659  48.506  1.00  0.00      TAR  O  
ATOM    430  C2'   C T  30      35.063  68.511  46.631  1.00  0.00      TAR  C  
ATOM    431  O2'   C T  30      36.092  68.906  47.493  1.00  0.00      TAR  O  
ATOM    432  C1'   C T  30      34.969  67.064  46.602  1.00  0.00      TAR  C  
ATOM    433  N1    C T  30      36.074  66.446  45.875  1.00  0.00      TAR  N  
ATOM    434  C2    C T  30      37.011  65.658  46.475  1.00  0.00      TAR  C  
ATOM    435  O2    C T  30      36.913  65.378  47.682  1.00  0.00      TAR  O  
ATOM    436  N3    C T  30      38.073  65.278  45.758  1.00  0.00      TAR  N  
ATOM    437  C4    C T  30      38.224  65.600  44.457  1.00  0.00      TAR  C  
ATOM    438  N4    C T  30      39.382  65.254  43.818  1.00  0.00      TAR  N  
ATOM    439  C5    C T  30      37.258  66.434  43.863  1.00  0.00      TAR  C  
ATOM    440  C6    C T  30      36.249  66.857  44.608  1.00  0.00      TAR  C  
ATOM    441  H5    C T  30      37.366  66.604  42.786  1.00  0.00      TAR  H  
ATOM    442  H6    C T  30      35.422  67.380  44.142  1.00  0.00      TAR  H  
ATOM    443  H1'   C T  30      34.976  66.761  47.672  1.00  0.00      TAR  H  
ATOM    444  H2'   C T  30      35.920  69.810  47.746  1.00  0.00      TAR  H  
ATOM    445  H3'   C T  30      33.490  69.847  46.729  1.00  0.00      TAR  H  
ATOM    446  H4'   C T  30      31.899  67.525  46.917  1.00  0.00      TAR  H  
ATOM    447  H41   C T  30      39.605  65.634  42.916  1.00  0.00      TAR  H  
ATOM    448  H5'   C T  30      31.626  67.584  44.540  1.00  0.00      TAR  H  
ATOM    449  H42   C T  30      40.213  65.278  44.358  1.00  0.00      TAR  H  
ATOM    450 H2''   C T  30      35.175  68.996  45.637  1.00  0.00      TAR  H  
ATOM    451 H5''   C T  30      31.702  69.311  45.117  1.00  0.00      TAR  H  
ATOM    452  P     U T  31      33.265  69.959  49.417  1.00  0.00      TAR  P  
ATOM    453  O1P   U T  31      33.232  69.609  50.851  1.00  0.00      TAR  O  
ATOM    454  O2P   U T  31      32.054  70.636  48.933  1.00  0.00      TAR  O1-
ATOM    455  C5'   U T  31      35.532  71.035  50.035  1.00  0.00      TAR  C  
ATOM    456  O5'   U T  31      34.449  70.992  49.092  1.00  0.00      TAR  O  
ATOM    457  C4'   U T  31      36.631  71.971  49.597  1.00  0.00      TAR  C  
ATOM    458  O4'   U T  31      37.015  71.734  48.187  1.00  0.00      TAR  O  
ATOM    459  C3'   U T  31      36.154  73.429  49.528  1.00  0.00      TAR  C  
ATOM    460  O3'   U T  31      37.216  74.307  49.898  1.00  0.00      TAR  O  
ATOM    461  C2'   U T  31      35.769  73.625  48.132  1.00  0.00      TAR  C  
ATOM    462  O2'   U T  31      35.911  74.964  47.748  1.00  0.00      TAR  O  
ATOM    463  C1'   U T  31      36.774  72.886  47.394  1.00  0.00      TAR  C  
ATOM    464  N1    U T  31      36.418  72.580  46.020  1.00  0.00      TAR  N  
ATOM    465  C2    U T  31      37.435  72.393  45.155  1.00  0.00      TAR  C  
ATOM    466  O2    U T  31      38.602  72.465  45.555  1.00  0.00      TAR  O  
ATOM    467  N3    U T  31      37.062  72.070  43.863  1.00  0.00      TAR  N  
ATOM    468  C4    U T  31      35.824  71.662  43.401  1.00  0.00      TAR  C  
ATOM    469  O4    U T  31      35.711  71.196  42.265  1.00  0.00      TAR  O  
ATOM    470  C5    U T  31      34.856  71.750  44.426  1.00  0.00      TAR  C  
ATOM    471  C6    U T  31      35.188  72.181  45.638  1.00  0.00      TAR  C  
ATOM    472  H3    U T  31      37.773  71.894  43.174  1.00  0.00      TAR  H  
ATOM    473  H5    U T  31      33.858  71.362  44.276  1.00  0.00      TAR  H  
ATOM    474  H6    U T  31      34.498  72.251  46.477  1.00  0.00      TAR  H  
ATOM    475  H1'   U T  31      37.702  73.487  47.444  1.00  0.00      TAR  H  
ATOM    476  H2'   U T  31      36.614  75.361  48.265  1.00  0.00      TAR  H  
ATOM    477  H3'   U T  31      35.307  73.461  50.248  1.00  0.00      TAR  H  
ATOM    478  H4'   U T  31      37.509  71.965  50.271  1.00  0.00      TAR  H  
ATOM    479  H5'   U T  31      36.083  70.068  50.074  1.00  0.00      TAR  H  
ATOM    480 H2''   U T  31      34.736  73.263  47.989  1.00  0.00      TAR  H  
ATOM    481 H5''   U T  31      35.195  71.398  51.034  1.00  0.00      TAR  H  
ATOM    482  P     G T  32      37.178  75.162  51.250  1.00  0.00      TAR  P  
ATOM    483  O1P   G T  32      37.360  74.288  52.430  1.00  0.00      TAR  O  
ATOM    484  O2P   G T  32      35.890  75.879  51.384  1.00  0.00      TAR  O1-
ATOM    485  C5'   G T  32      39.689  75.929  50.502  1.00  0.00      TAR  C  
ATOM    486  O5'   G T  32      38.432  76.148  51.171  1.00  0.00      TAR  O  
ATOM    487  C4'   G T  32      39.559  75.999  48.999  1.00  0.00      TAR  C  
ATOM    488  O4'   G T  32      39.016  77.314  48.590  1.00  0.00      TAR  O  
ATOM    489  C3'   G T  32      40.875  75.904  48.220  1.00  0.00      TAR  C  
ATOM    490  O3'   G T  32      41.382  74.563  48.160  1.00  0.00      TAR  O  
ATOM    491  C2'   G T  32      40.507  76.512  46.940  1.00  0.00      TAR  C  
ATOM    492  O2'   G T  32      39.823  75.611  46.105  1.00  0.00      TAR  O  
ATOM    493  C1'   G T  32      39.577  77.558  47.301  1.00  0.00      TAR  C  
ATOM    494  N1    G T  32      38.864  81.911  45.126  1.00  0.00      TAR  N  
ATOM    495  C2    G T  32      38.109  80.744  45.015  1.00  0.00      TAR  C  
ATOM    496  N2    G T  32      36.948  80.859  44.299  1.00  0.00      TAR  N  
ATOM    497  N3    G T  32      38.574  79.644  45.586  1.00  0.00      TAR  N  
ATOM    498  C4    G T  32      39.690  79.782  46.260  1.00  0.00      TAR  C  
ATOM    499  C5    G T  32      40.513  80.849  46.370  1.00  0.00      TAR  C  
ATOM    500  C6    G T  32      40.134  81.976  45.698  1.00  0.00      TAR  C  
ATOM    501  O6    G T  32      40.789  83.022  45.687  1.00  0.00      TAR  O  
ATOM    502  N7    G T  32      41.595  80.615  47.166  1.00  0.00      TAR  N  
ATOM    503  C8    G T  32      41.343  79.429  47.665  1.00  0.00      TAR  C  
ATOM    504  N9    G T  32      40.215  78.862  47.128  1.00  0.00      TAR  N  
ATOM    505  H1    G T  32      38.635  82.776  44.648  1.00  0.00      TAR  H  
ATOM    506  H8    G T  32      42.111  78.905  48.241  1.00  0.00      TAR  H  
ATOM    507  H1'   G T  32      38.650  77.562  46.698  1.00  0.00      TAR  H  
ATOM    508  H2'   G T  32      40.399  74.896  45.831  1.00  0.00      TAR  H  
ATOM    509  H21   G T  32      36.438  81.708  44.221  1.00  0.00      TAR  H  
ATOM    510  H3'   G T  32      41.503  76.544  48.866  1.00  0.00      TAR  H  
ATOM    511  H22   G T  32      36.316  80.079  44.267  1.00  0.00      TAR  H  
ATOM    512  H4'   G T  32      38.916  75.167  48.631  1.00  0.00      TAR  H  
ATOM    513  H5'   G T  32      40.231  75.014  50.808  1.00  0.00      TAR  H  
ATOM    514 H2''   G T  32      41.447  76.812  46.444  1.00  0.00      TAR  H  
ATOM    515 H5''   G T  32      40.384  76.702  50.897  1.00  0.00      TAR  H  
ATOM    516  P     G T  33      42.782  74.335  47.433  1.00  0.00      TAR  P  
ATOM    517  O1P   G T  33      43.538  73.197  48.021  1.00  0.00      TAR  O  
ATOM    518  O2P   G T  33      43.596  75.568  47.479  1.00  0.00      TAR  O1-
ATOM    519  C5'   G T  33      41.842  72.808  45.444  1.00  0.00      TAR  C  
ATOM    520  O5'   G T  33      42.370  74.056  45.906  1.00  0.00      TAR  O  
ATOM    521  C4'   G T  33      41.543  72.808  43.955  1.00  0.00      TAR  C  
ATOM    522  O4'   G T  33      40.469  73.794  43.698  1.00  0.00      TAR  O  
ATOM    523  C3'   G T  33      42.728  73.096  43.042  1.00  0.00      TAR  C  
ATOM    524  O3'   G T  33      43.414  71.876  42.722  1.00  0.00      TAR  O  
ATOM    525  C2'   G T  33      42.086  73.812  41.949  1.00  0.00      TAR  C  
ATOM    526  O2'   G T  33      41.625  72.920  40.976  1.00  0.00      TAR  O  
ATOM    527  C1'   G T  33      40.978  74.503  42.580  1.00  0.00      TAR  C  
ATOM    528  N1    G T  33      39.725  79.398  42.008  1.00  0.00      TAR  N  
ATOM    529  C2    G T  33      39.079  78.242  41.566  1.00  0.00      TAR  C  
ATOM    530  N2    G T  33      37.957  78.474  40.820  1.00  0.00      TAR  N  
ATOM    531  N3    G T  33      39.516  77.006  41.797  1.00  0.00      TAR  N  
ATOM    532  C4    G T  33      40.613  77.022  42.512  1.00  0.00      TAR  C  
ATOM    533  C5    G T  33      41.281  78.058  43.064  1.00  0.00      TAR  C  
ATOM    534  C6    G T  33      40.858  79.325  42.801  1.00  0.00      TAR  C  
ATOM    535  O6    G T  33      41.458  80.291  43.278  1.00  0.00      TAR  O  
ATOM    536  N7    G T  33      42.352  77.601  43.788  1.00  0.00      TAR  N  
ATOM    537  C8    G T  33      42.344  76.296  43.698  1.00  0.00      TAR  C  
ATOM    538  N9    G T  33      41.306  75.896  42.897  1.00  0.00      TAR  N  
ATOM    539  H1    G T  33      39.290  80.281  41.807  1.00  0.00      TAR  H  
ATOM    540  H8    G T  33      43.125  75.694  44.171  1.00  0.00      TAR  H  
ATOM    541  H1'   G T  33      40.075  74.537  41.923  1.00  0.00      TAR  H  
ATOM    542  H2'   G T  33      42.391  72.386  40.749  1.00  0.00      TAR  H  
ATOM    543  H21   G T  33      37.326  77.695  40.799  1.00  0.00      TAR  H  
ATOM    544  H3'   G T  33      43.416  73.685  43.692  1.00  0.00      TAR  H  
ATOM    545  H22   G T  33      37.726  79.408  40.548  1.00  0.00      TAR  H  
ATOM    546  H4'   G T  33      41.131  71.819  43.653  1.00  0.00      TAR  H  
ATOM    547  H5'   G T  33      40.886  72.599  45.972  1.00  0.00      TAR  H  
ATOM    548 H2''   G T  33      42.854  74.448  41.443  1.00  0.00      TAR  H  
ATOM    549 H5''   G T  33      42.499  71.936  45.657  1.00  0.00      TAR  H  
ATOM    550  P     G T  34      44.612  71.868  41.663  1.00  0.00      TAR  P  
ATOM    551  O1P   G T  34      45.198  73.233  41.705  1.00  0.00      TAR  O  
ATOM    552  O2P   G T  34      43.911  71.559  40.396  1.00  0.00      TAR  O1-
ATOM    553  C5'   G T  34      46.332  70.705  43.349  1.00  0.00      TAR  C  
ATOM    554  O5'   G T  34      45.661  70.738  42.083  1.00  0.00      TAR  O  
ATOM    555  C4'   G T  34      45.819  69.678  44.333  1.00  0.00      TAR  C  
ATOM    556  O4'   G T  34      44.537  70.090  44.935  1.00  0.00      TAR  O  
ATOM    557  C3'   G T  34      45.482  68.277  43.826  1.00  0.00      TAR  C  
ATOM    558  O3'   G T  34      46.717  67.566  43.630  1.00  0.00      TAR  O  
ATOM    559  C2'   G T  34      44.634  67.757  44.884  1.00  0.00      TAR  C  
ATOM    560  O2'   G T  34      45.347  67.321  46.003  1.00  0.00      TAR  O  
ATOM    561  C1'   G T  34      43.869  68.903  45.349  1.00  0.00      TAR  C  
ATOM    562  N1    G T  34      38.844  69.118  46.203  1.00  0.00      TAR  N  
ATOM    563  C2    G T  34      39.824  69.055  47.184  1.00  0.00      TAR  C  
ATOM    564  N2    G T  34      39.461  69.397  48.465  1.00  0.00      TAR  N  
ATOM    565  N3    G T  34      41.080  68.902  46.801  1.00  0.00      TAR  N  
ATOM    566  C4    G T  34      41.290  68.898  45.499  1.00  0.00      TAR  C  
ATOM    567  C5    G T  34      40.384  68.831  44.510  1.00  0.00      TAR  C  
ATOM    568  C6    G T  34      39.071  68.958  44.835  1.00  0.00      TAR  C  
ATOM    569  O6    G T  34      38.080  69.031  44.104  1.00  0.00      TAR  O  
ATOM    570  N7    G T  34      40.931  68.872  43.258  1.00  0.00      TAR  N  
ATOM    571  C8    G T  34      42.209  68.779  43.513  1.00  0.00      TAR  C  
ATOM    572  N9    G T  34      42.499  68.887  44.852  1.00  0.00      TAR  N  
ATOM    573  H1    G T  34      37.858  69.064  46.457  1.00  0.00      TAR  H  
ATOM    574  H8    G T  34      42.890  68.818  42.664  1.00  0.00      TAR  H  
ATOM    575  H1'   G T  34      43.800  68.967  46.457  1.00  0.00      TAR  H  
ATOM    576  H2'   G T  34      45.676  66.452  45.770  1.00  0.00      TAR  H  
ATOM    577  H21   G T  34      38.580  69.833  48.628  1.00  0.00      TAR  H  
ATOM    578  H3'   G T  34      44.869  68.443  42.911  1.00  0.00      TAR  H  
ATOM    579  H22   G T  34      40.194  69.685  49.082  1.00  0.00      TAR  H  
ATOM    580  H4'   G T  34      46.468  69.537  45.226  1.00  0.00      TAR  H  
ATOM    581  H5'   G T  34      46.199  71.674  43.857  1.00  0.00      TAR  H  
ATOM    582 H2''   G T  34      43.942  66.917  44.645  1.00  0.00      TAR  H  
ATOM    583 H5''   G T  34      47.412  70.515  43.137  1.00  0.00      TAR  H  
ATOM    584  P     A T  35      46.562  66.220  42.789  1.00  0.00      TAR  P  
ATOM    585  O1P   A T  35      47.774  66.131  41.938  1.00  0.00      TAR  O  
ATOM    586  O2P   A T  35      45.270  66.270  42.067  1.00  0.00      TAR  O1-
ATOM    587  C5'   A T  35      47.847  64.706  44.519  1.00  0.00      TAR  C  
ATOM    588  O5'   A T  35      46.606  65.037  43.864  1.00  0.00      TAR  O  
ATOM    589  C4'   A T  35      47.671  64.185  45.926  1.00  0.00      TAR  C  
ATOM    590  O4'   A T  35      46.987  65.177  46.787  1.00  0.00      TAR  O  
ATOM    591  C3'   A T  35      46.944  62.876  46.220  1.00  0.00      TAR  C  
ATOM    592  O3'   A T  35      47.748  61.737  45.885  1.00  0.00      TAR  O  
ATOM    593  C2'   A T  35      46.740  63.076  47.656  1.00  0.00      TAR  C  
ATOM    594  O2'   A T  35      47.881  62.734  48.381  1.00  0.00      TAR  O  
ATOM    595  C1'   A T  35      46.387  64.468  47.864  1.00  0.00      TAR  C  
ATOM    596  N1    A T  35      41.691  64.828  45.599  1.00  0.00      TAR  N  
ATOM    597  C2    A T  35      42.888  64.602  45.080  1.00  0.00      TAR  C  
ATOM    598  N3    A T  35      44.070  64.540  45.662  1.00  0.00      TAR  N  
ATOM    599  C4    A T  35      43.927  64.567  46.963  1.00  0.00      TAR  C  
ATOM    600  C5    A T  35      42.780  64.687  47.681  1.00  0.00      TAR  C  
ATOM    601  C6    A T  35      41.655  64.826  46.933  1.00  0.00      TAR  C  
ATOM    602  N6    A T  35      40.371  64.797  47.402  1.00  0.00      TAR  N  
ATOM    603  N7    A T  35      43.005  64.701  49.018  1.00  0.00      TAR  N  
ATOM    604  C8    A T  35      44.295  64.649  49.128  1.00  0.00      TAR  C  
ATOM    605  N9    A T  35      44.935  64.576  47.908  1.00  0.00      TAR  N  
ATOM    606  H2    A T  35      42.903  64.724  43.996  1.00  0.00      TAR  H  
ATOM    607  H8    A T  35      44.798  64.863  50.070  1.00  0.00      TAR  H  
ATOM    608  H1'   A T  35      46.782  64.887  48.807  1.00  0.00      TAR  H  
ATOM    609  H2'   A T  35      48.342  61.978  47.999  1.00  0.00      TAR  H  
ATOM    610  H3'   A T  35      45.995  62.827  45.650  1.00  0.00      TAR  H  
ATOM    611  H4'   A T  35      48.682  63.999  46.366  1.00  0.00      TAR  H  
ATOM    612  H5'   A T  35      48.557  65.557  44.606  1.00  0.00      TAR  H  
ATOM    613  H61   A T  35      40.181  64.797  48.383  1.00  0.00      TAR  H  
ATOM    614  H62   A T  35      39.594  64.981  46.795  1.00  0.00      TAR  H  
ATOM    615 H2''   A T  35      45.984  62.312  47.952  1.00  0.00      TAR  H  
ATOM    616 H5''   A T  35      48.338  63.944  43.877  1.00  0.00      TAR  H  
ATOM    617  P     G T  36      47.110  60.475  45.131  1.00  0.00      TAR  P  
ATOM    618  O1P   G T  36      48.142  59.434  45.322  1.00  0.00      TAR  O  
ATOM    619  O2P   G T  36      46.929  60.776  43.698  1.00  0.00      TAR  O1-
ATOM    620  C5'   G T  36      45.618  59.886  47.211  1.00  0.00      TAR  C  
ATOM    621  O5'   G T  36      45.726  59.995  45.777  1.00  0.00      TAR  O  
ATOM    622  C4'   G T  36      44.186  60.170  47.591  1.00  0.00      TAR  C  
ATOM    623  O4'   G T  36      43.621  61.428  47.045  1.00  0.00      TAR  O  
ATOM    624  C3'   G T  36      43.173  59.129  47.115  1.00  0.00      TAR  C  
ATOM    625  O3'   G T  36      43.194  57.960  47.937  1.00  0.00      TAR  O  
ATOM    626  C2'   G T  36      41.899  59.830  47.271  1.00  0.00      TAR  C  
ATOM    627  O2'   G T  36      41.480  59.921  48.603  1.00  0.00      TAR  O  
ATOM    628  C1'   G T  36      42.246  61.157  46.801  1.00  0.00      TAR  C  
ATOM    629  N1    G T  36      38.820  62.054  43.150  1.00  0.00      TAR  N  
ATOM    630  C2    G T  36      38.638  62.020  44.536  1.00  0.00      TAR  C  
ATOM    631  N2    G T  36      37.355  62.154  45.001  1.00  0.00      TAR  N  
ATOM    632  N3    G T  36      39.556  61.565  45.369  1.00  0.00      TAR  N  
ATOM    633  C4    G T  36      40.718  61.479  44.768  1.00  0.00      TAR  C  
ATOM    634  C5    G T  36      41.046  61.608  43.466  1.00  0.00      TAR  C  
ATOM    635  C6    G T  36      40.086  61.958  42.571  1.00  0.00      TAR  C  
ATOM    636  O6    G T  36      40.192  62.136  41.353  1.00  0.00      TAR  O  
ATOM    637  N7    G T  36      42.391  61.473  43.223  1.00  0.00      TAR  N  
ATOM    638  C8    G T  36      42.895  61.239  44.403  1.00  0.00      TAR  C  
ATOM    639  N9    G T  36      41.926  61.272  45.392  1.00  0.00      TAR  N  
ATOM    640  H1    G T  36      38.110  62.488  42.573  1.00  0.00      TAR  H  
ATOM    641  H8    G T  36      43.935  60.996  44.597  1.00  0.00      TAR  H  
ATOM    642  H1'   G T  36      41.649  61.995  47.234  1.00  0.00      TAR  H  
ATOM    643  H2'   G T  36      41.119  59.113  48.978  1.00  0.00      TAR  H  
ATOM    644  H21   G T  36      36.676  62.582  44.414  1.00  0.00      TAR  H  
ATOM    645  H3'   G T  36      43.342  58.963  46.027  1.00  0.00      TAR  H  
ATOM    646  H22   G T  36      37.214  62.336  45.967  1.00  0.00      TAR  H  
ATOM    647  H4'   G T  36      44.077  60.063  48.693  1.00  0.00      TAR  H  
ATOM    648  H5'   G T  36      46.388  60.415  47.817  1.00  0.00      TAR  H  
ATOM    649 H2''   G T  36      41.081  59.452  46.621  1.00  0.00      TAR  H  
ATOM    650 H5''   G T  36      45.828  58.841  47.543  1.00  0.00      TAR  H  
ATOM    651  P     C T  37      43.534  56.573  47.226  1.00  0.00      TAR  P  
ATOM    652  O1P   C T  37      43.362  55.519  48.257  1.00  0.00      TAR  O  
ATOM    653  O2P   C T  37      44.875  56.732  46.617  1.00  0.00      TAR  O1-
ATOM    654  C5'   C T  37      41.056  56.100  46.373  1.00  0.00      TAR  C  
ATOM    655  O5'   C T  37      42.418  56.484  46.076  1.00  0.00      TAR  O  
ATOM    656  C4'   C T  37      40.143  56.405  45.212  1.00  0.00      TAR  C  
ATOM    657  O4'   C T  37      40.392  57.773  44.707  1.00  0.00      TAR  O  
ATOM    658  C3'   C T  37      40.523  55.523  44.017  1.00  0.00      TAR  C  
ATOM    659  O3'   C T  37      39.890  54.245  44.128  1.00  0.00      TAR  O  
ATOM    660  C2'   C T  37      40.062  56.363  42.906  1.00  0.00      TAR  C  
ATOM    661  O2'   C T  37      38.670  56.361  42.739  1.00  0.00      TAR  O  
ATOM    662  C1'   C T  37      40.461  57.702  43.289  1.00  0.00      TAR  C  
ATOM    663  N1    C T  37      41.687  58.219  42.688  1.00  0.00      TAR  N  
ATOM    664  C2    C T  37      41.728  58.644  41.398  1.00  0.00      TAR  C  
ATOM    665  O2    C T  37      40.660  58.804  40.769  1.00  0.00      TAR  O  
ATOM    666  N3    C T  37      42.902  58.939  40.825  1.00  0.00      TAR  N  
ATOM    667  C4    C T  37      44.023  58.992  41.556  1.00  0.00      TAR  C  
ATOM    668  N4    C T  37      45.154  59.470  40.947  1.00  0.00      TAR  N  
ATOM    669  C5    C T  37      43.958  58.535  42.889  1.00  0.00      TAR  C  
ATOM    670  C6    C T  37      42.815  58.119  43.413  1.00  0.00      TAR  C  
ATOM    671  H5    C T  37      44.835  58.475  43.527  1.00  0.00      TAR  H  
ATOM    672  H6    C T  37      42.761  57.708  44.420  1.00  0.00      TAR  H  
ATOM    673  H1'   C T  37      39.740  58.482  42.963  1.00  0.00      TAR  H  
ATOM    674  H2'   C T  37      38.434  55.469  42.481  1.00  0.00      TAR  H  
ATOM    675  H3'   C T  37      41.629  55.416  43.999  1.00  0.00      TAR  H  
ATOM    676  H4'   C T  37      39.077  56.351  45.525  1.00  0.00      TAR  H  
ATOM    677  H41   C T  37      46.015  59.607  41.428  1.00  0.00      TAR  H  
ATOM    678  H5'   C T  37      40.585  56.639  47.215  1.00  0.00      TAR  H  
ATOM    679  H42   C T  37      45.194  59.512  39.941  1.00  0.00      TAR  H  
ATOM    680 H2''   C T  37      40.477  56.076  41.922  1.00  0.00      TAR  H  
ATOM    681 H5''   C T  37      41.027  55.028  46.655  1.00  0.00      TAR  H  
ATOM    682  P     U T  38      40.504  52.974  43.370  1.00  0.00      TAR  P  
ATOM    683  O1P   U T  38      41.010  51.990  44.363  1.00  0.00      TAR  O  
ATOM    684  O2P   U T  38      41.474  53.492  42.385  1.00  0.00      TAR  O1-
ATOM    685  C5'   U T  38      37.920  52.032  43.198  1.00  0.00      TAR  C  
ATOM    686  O5'   U T  38      39.171  52.465  42.645  1.00  0.00      TAR  O  
ATOM    687  C4'   U T  38      36.808  52.713  42.434  1.00  0.00      TAR  C  
ATOM    688  O4'   U T  38      36.992  54.166  42.223  1.00  0.00      TAR  O  
ATOM    689  C3'   U T  38      36.641  52.151  41.015  1.00  0.00      TAR  C  
ATOM    690  O3'   U T  38      35.964  50.894  40.993  1.00  0.00      TAR  O  
ATOM    691  C2'   U T  38      35.798  53.204  40.453  1.00  0.00      TAR  C  
ATOM    692  O2'   U T  38      34.463  53.066  40.830  1.00  0.00      TAR  O  
ATOM    693  C1'   U T  38      36.339  54.440  40.997  1.00  0.00      TAR  C  
ATOM    694  N1    U T  38      37.134  55.194  40.029  1.00  0.00      TAR  N  
ATOM    695  C2    U T  38      36.467  55.664  38.968  1.00  0.00      TAR  C  
ATOM    696  O2    U T  38      35.272  55.466  38.719  1.00  0.00      TAR  O  
ATOM    697  N3    U T  38      37.242  56.303  38.019  1.00  0.00      TAR  N  
ATOM    698  C4    U T  38      38.635  56.353  38.042  1.00  0.00      TAR  C  
ATOM    699  O4    U T  38      39.181  57.029  37.178  1.00  0.00      TAR  O  
ATOM    700  C5    U T  38      39.254  55.595  39.057  1.00  0.00      TAR  C  
ATOM    701  C6    U T  38      38.456  54.964  39.914  1.00  0.00      TAR  C  
ATOM    702  H3    U T  38      36.742  56.749  37.273  1.00  0.00      TAR  H  
ATOM    703  H5    U T  38      40.343  55.529  39.076  1.00  0.00      TAR  H  
ATOM    704  H6    U T  38      38.823  54.237  40.643  1.00  0.00      TAR  H  
ATOM    705  H1'   U T  38      35.505  55.066  41.366  1.00  0.00      TAR  H  
ATOM    706  H2'   U T  38      34.503  52.175  41.168  1.00  0.00      TAR  H  
ATOM    707  H3'   U T  38      37.607  52.136  40.476  1.00  0.00      TAR  H  
ATOM    708  H4'   U T  38      35.900  52.466  43.017  1.00  0.00      TAR  H  
ATOM    709  H5'   U T  38      37.886  52.403  44.250  1.00  0.00      TAR  H  
ATOM    710 H2''   U T  38      35.998  53.094  39.361  1.00  0.00      TAR  H  
ATOM    711 H5''   U T  38      37.824  50.933  43.311  1.00  0.00      TAR  H  
ATOM    712  P     C T  39      36.100  49.950  39.710  1.00  0.00      TAR  P  
ATOM    713  O1P   C T  39      35.442  48.650  39.973  1.00  0.00      TAR  O  
ATOM    714  O2P   C T  39      37.508  49.852  39.284  1.00  0.00      TAR  O1-
ATOM    715  C5'   C T  39      33.838  50.465  38.384  1.00  0.00      TAR  C  
ATOM    716  O5'   C T  39      35.269  50.592  38.501  1.00  0.00      TAR  O  
ATOM    717  C4'   C T  39      33.368  50.622  36.950  1.00  0.00      TAR  C  
ATOM    718  O4'   C T  39      33.281  52.053  36.576  1.00  0.00      TAR  O  
ATOM    719  C3'   C T  39      34.201  50.041  35.805  1.00  0.00      TAR  C  
ATOM    720  O3'   C T  39      33.850  48.661  35.687  1.00  0.00      TAR  O  
ATOM    721  C2'   C T  39      33.910  50.897  34.655  1.00  0.00      TAR  C  
ATOM    722  O2'   C T  39      32.704  50.643  34.009  1.00  0.00      TAR  O  
ATOM    723  C1'   C T  39      33.807  52.207  35.265  1.00  0.00      TAR  C  
ATOM    724  N1    C T  39      35.098  52.883  35.303  1.00  0.00      TAR  N  
ATOM    725  C2    C T  39      35.457  53.574  34.185  1.00  0.00      TAR  C  
ATOM    726  O2    C T  39      34.709  53.475  33.191  1.00  0.00      TAR  O  
ATOM    727  N3    C T  39      36.653  54.152  34.110  1.00  0.00      TAR  N  
ATOM    728  C4    C T  39      37.512  54.030  35.145  1.00  0.00      TAR  C  
ATOM    729  N4    C T  39      38.675  54.733  35.169  1.00  0.00      TAR  N  
ATOM    730  C5    C T  39      37.200  53.300  36.307  1.00  0.00      TAR  C  
ATOM    731  C6    C T  39      36.019  52.695  36.264  1.00  0.00      TAR  C  
ATOM    732  H5    C T  39      37.939  53.217  37.096  1.00  0.00      TAR  H  
ATOM    733  H6    C T  39      35.718  52.126  37.152  1.00  0.00      TAR  H  
ATOM    734  H1'   C T  39      33.063  52.831  34.731  1.00  0.00      TAR  H  
ATOM    735  H2'   C T  39      32.793  49.858  33.475  1.00  0.00      TAR  H  
ATOM    736  H3'   C T  39      35.252  50.079  36.166  1.00  0.00      TAR  H  
ATOM    737  H4'   C T  39      32.365  50.153  36.817  1.00  0.00      TAR  H  
ATOM    738  H41   C T  39      38.901  55.210  34.318  1.00  0.00      TAR  H  
ATOM    739  H5'   C T  39      33.366  51.176  39.091  1.00  0.00      TAR  H  
ATOM    740  H42   C T  39      39.442  54.548  35.786  1.00  0.00      TAR  H  
ATOM    741 H2''   C T  39      34.769  50.798  33.951  1.00  0.00      TAR  H  
ATOM    742 H5''   C T  39      33.547  49.439  38.689  1.00  0.00      TAR  H  
ATOM    743  P     U T  40      34.640  47.650  34.729  1.00  0.00      TAR  P  
ATOM    744  O1P   U T  40      34.083  46.292  34.938  1.00  0.00      TAR  O  
ATOM    745  O2P   U T  40      36.064  47.928  34.963  1.00  0.00      TAR  O1-
ATOM    746  C5'   U T  40      33.062  47.683  32.539  1.00  0.00      TAR  C  
ATOM    747  O5'   U T  40      34.208  48.159  33.275  1.00  0.00      TAR  O  
ATOM    748  C4'   U T  40      32.754  48.179  31.148  1.00  0.00      TAR  C  
ATOM    749  O4'   U T  40      32.864  49.649  31.055  1.00  0.00      TAR  O  
ATOM    750  C3'   U T  40      33.812  47.762  30.133  1.00  0.00      TAR  C  
ATOM    751  O3'   U T  40      33.467  46.454  29.657  1.00  0.00      TAR  O  
ATOM    752  C2'   U T  40      33.854  48.802  29.111  1.00  0.00      TAR  C  
ATOM    753  O2'   U T  40      32.897  48.513  28.131  1.00  0.00      TAR  O  
ATOM    754  C1'   U T  40      33.526  50.011  29.848  1.00  0.00      TAR  C  
ATOM    755  N1    U T  40      34.657  50.898  30.067  1.00  0.00      TAR  N  
ATOM    756  C2    U T  40      34.965  51.821  29.139  1.00  0.00      TAR  C  
ATOM    757  O2    U T  40      34.177  52.226  28.282  1.00  0.00      TAR  O  
ATOM    758  N3    U T  40      36.150  52.520  29.315  1.00  0.00      TAR  N  
ATOM    759  C4    U T  40      36.973  52.316  30.406  1.00  0.00      TAR  C  
ATOM    760  O4    U T  40      38.030  52.937  30.537  1.00  0.00      TAR  O  
ATOM    761  C5    U T  40      36.520  51.412  31.391  1.00  0.00      TAR  C  
ATOM    762  C6    U T  40      35.466  50.656  31.111  1.00  0.00      TAR  C  
ATOM    763  H3    U T  40      36.481  53.205  28.638  1.00  0.00      TAR  H  
ATOM    764  H5    U T  40      37.069  51.255  32.314  1.00  0.00      TAR  H  
ATOM    765  H6    U T  40      35.153  49.875  31.806  1.00  0.00      TAR  H  
ATOM    766  H1'   U T  40      32.705  50.441  29.229  1.00  0.00      TAR  H  
ATOM    767  H2'   U T  40      32.918  47.604  27.837  1.00  0.00      TAR  H  
ATOM    768  H3'   U T  40      34.810  47.811  30.612  1.00  0.00      TAR  H  
ATOM    769  H4'   U T  40      31.787  47.785  30.748  1.00  0.00      TAR  H  
ATOM    770  H5'   U T  40      32.146  47.925  33.120  1.00  0.00      TAR  H  
ATOM    771 H2''   U T  40      34.803  48.883  28.534  1.00  0.00      TAR  H  
ATOM    772 H5''   U T  40      33.119  46.577  32.493  1.00  0.00      TAR  H  
ATOM    773  P     C T  41      34.393  45.161  29.859  1.00  0.00      TAR  P  
ATOM    774  O1P   C T  41      33.804  44.333  30.946  1.00  0.00      TAR  O  
ATOM    775  O2P   C T  41      35.821  45.529  29.945  1.00  0.00      TAR  O1-
ATOM    776  C5'   C T  41      32.771  44.150  27.958  1.00  0.00      TAR  C  
ATOM    777  O5'   C T  41      34.082  44.442  28.461  1.00  0.00      TAR  O  
ATOM    778  C4'   C T  41      32.638  44.635  26.540  1.00  0.00      TAR  C  
ATOM    779  O4'   C T  41      33.185  45.988  26.301  1.00  0.00      TAR  O  
ATOM    780  C3'   C T  41      33.424  43.812  25.526  1.00  0.00      TAR  C  
ATOM    781  O3'   C T  41      32.733  42.571  25.372  1.00  0.00      TAR  O  
ATOM    782  C2'   C T  41      33.383  44.693  24.366  1.00  0.00      TAR  C  
ATOM    783  O2'   C T  41      32.152  44.687  23.699  1.00  0.00      TAR  O  
ATOM    784  C1'   C T  41      33.691  45.974  24.974  1.00  0.00      TAR  C  
ATOM    785  N1    C T  41      35.112  46.268  24.926  1.00  0.00      TAR  N  
ATOM    786  C2    C T  41      35.656  46.608  23.719  1.00  0.00      TAR  C  
ATOM    787  O2    C T  41      34.939  46.563  22.700  1.00  0.00      TAR  O  
ATOM    788  N3    C T  41      36.901  47.082  23.644  1.00  0.00      TAR  N  
ATOM    789  C4    C T  41      37.652  47.051  24.759  1.00  0.00      TAR  C  
ATOM    790  N4    C T  41      38.814  47.761  24.763  1.00  0.00      TAR  N  
ATOM    791  C5    C T  41      37.170  46.538  25.971  1.00  0.00      TAR  C  
ATOM    792  C6    C T  41      35.890  46.199  26.025  1.00  0.00      TAR  C  
ATOM    793  H5    C T  41      37.780  46.606  26.876  1.00  0.00      TAR  H  
ATOM    794  H6    C T  41      35.334  45.973  26.931  1.00  0.00      TAR  H  
ATOM    795  H1'   C T  41      33.146  46.847  24.532  1.00  0.00      TAR  H  
ATOM    796  H2'   C T  41      31.772  43.812  23.819  1.00  0.00      TAR  H  
ATOM    797  H3'   C T  41      34.425  43.676  25.981  1.00  0.00      TAR  H  
ATOM    798  H4'   C T  41      31.525  44.608  26.439  1.00  0.00      TAR  H  
ATOM    799  H41   C T  41      39.187  48.047  23.880  1.00  0.00      TAR  H  
ATOM    800  H5'   C T  41      32.033  44.704  28.585  1.00  0.00      TAR  H  
ATOM    801  H42   C T  41      39.362  48.061  25.547  1.00  0.00      TAR  H  
ATOM    802 H2''   C T  41      34.146  44.388  23.619  1.00  0.00      TAR  H  
ATOM    803 H5''   C T  41      32.583  43.056  28.079  1.00  0.00      TAR  H  
ATOM    804  P     U T  42      33.439  41.187  24.986  1.00  0.00      TAR  P  
ATOM    805  O1P   U T  42      32.388  40.147  25.072  1.00  0.00      TAR  O  
ATOM    806  O2P   U T  42      34.658  40.979  25.801  1.00  0.00      TAR  O1-
ATOM    807  C5'   U T  42      33.000  41.093  22.369  1.00  0.00      TAR  C  
ATOM    808  O5'   U T  42      33.904  41.342  23.463  1.00  0.00      TAR  O  
ATOM    809  C4'   U T  42      33.649  41.359  21.030  1.00  0.00      TAR  C  
ATOM    810  O4'   U T  42      34.161  42.743  20.868  1.00  0.00      TAR  O  
ATOM    811  C3'   U T  42      34.907  40.524  20.765  1.00  0.00      TAR  C  
ATOM    812  O3'   U T  42      34.607  39.143  20.527  1.00  0.00      TAR  O  
ATOM    813  C2'   U T  42      35.506  41.292  19.673  1.00  0.00      TAR  C  
ATOM    814  O2'   U T  42      34.733  41.162  18.510  1.00  0.00      TAR  O  
ATOM    815  C1'   U T  42      35.373  42.655  20.147  1.00  0.00      TAR  C  
ATOM    816  N1    U T  42      36.495  43.153  20.952  1.00  0.00      TAR  N  
ATOM    817  C2    U T  42      37.637  43.457  20.307  1.00  0.00      TAR  C  
ATOM    818  O2    U T  42      37.805  43.239  19.103  1.00  0.00      TAR  O  
ATOM    819  N3    U T  42      38.644  44.031  21.054  1.00  0.00      TAR  N  
ATOM    820  C4    U T  42      38.526  44.311  22.413  1.00  0.00      TAR  C  
ATOM    821  O4    U T  42      39.422  44.987  22.919  1.00  0.00      TAR  O  
ATOM    822  C5    U T  42      37.358  43.816  23.023  1.00  0.00      TAR  C  
ATOM    823  C6    U T  42      36.440  43.199  22.292  1.00  0.00      TAR  C  
ATOM    824  H3    U T  42      39.468  44.352  20.575  1.00  0.00      TAR  H  
ATOM    825  H5    U T  42      37.258  43.993  24.091  1.00  0.00      TAR  H  
ATOM    826  H6    U T  42      35.553  42.892  22.839  1.00  0.00      TAR  H  
ATOM    827  H1'   U T  42      35.280  43.381  19.302  1.00  0.00      TAR  H  
ATOM    828  H2'   U T  42      34.205  40.376  18.661  1.00  0.00      TAR  H  
ATOM    829  H3'   U T  42      35.512  40.622  21.687  1.00  0.00      TAR  H  
ATOM    830  H4'   U T  42      33.000  41.165  20.155  1.00  0.00      TAR  H  
ATOM    831  H5'   U T  42      32.112  41.740  22.504  1.00  0.00      TAR  H  
ATOM    832 H2''   U T  42      36.543  41.007  19.398  1.00  0.00      TAR  H  
ATOM    833 H5''   U T  42      32.598  40.059  22.342  1.00  0.00      TAR  H  
ATOM    834  P     G T  43      35.770  38.055  20.613  1.00  0.00      TAR  P  
ATOM    835  O1P   G T  43      35.090  36.805  20.200  1.00  0.00      TAR  O  
ATOM    836  O2P   G T  43      36.384  38.111  21.961  1.00  0.00      TAR  O1-
ATOM    837  C5'   G T  43      36.614  38.398  18.115  1.00  0.00      TAR  C  
ATOM    838  O5'   G T  43      36.869  38.477  19.537  1.00  0.00      TAR  O  
ATOM    839  C4'   G T  43      37.888  38.591  17.322  1.00  0.00      TAR  C  
ATOM    840  O4'   G T  43      38.346  39.992  17.349  1.00  0.00      TAR  O  
ATOM    841  C3'   G T  43      39.123  37.777  17.707  1.00  0.00      TAR  C  
ATOM    842  O3'   G T  43      39.075  36.462  17.115  1.00  0.00      TAR  O  
ATOM    843  C2'   G T  43      40.206  38.578  17.160  1.00  0.00      TAR  C  
ATOM    844  O2'   G T  43      40.327  38.448  15.767  1.00  0.00      TAR  O  
ATOM    845  C1'   G T  43      39.767  39.942  17.340  1.00  0.00      TAR  C  
ATOM    846  N1    G T  43      43.241  42.531  20.042  1.00  0.00      TAR  N  
ATOM    847  C2    G T  43      43.310  42.181  18.698  1.00  0.00      TAR  C  
ATOM    848  N2    G T  43      44.398  42.614  18.012  1.00  0.00      TAR  N  
ATOM    849  N3    G T  43      42.281  41.567  18.115  1.00  0.00      TAR  N  
ATOM    850  C4    G T  43      41.346  41.185  18.949  1.00  0.00      TAR  C  
ATOM    851  C5    G T  43      41.196  41.476  20.258  1.00  0.00      TAR  C  
ATOM    852  C6    G T  43      42.144  42.260  20.855  1.00  0.00      TAR  C  
ATOM    853  O6    G T  43      42.210  42.590  22.042  1.00  0.00      TAR  O  
ATOM    854  N7    G T  43      39.990  41.076  20.749  1.00  0.00      TAR  N  
ATOM    855  C8    G T  43      39.407  40.514  19.726  1.00  0.00      TAR  C  
ATOM    856  N9    G T  43      40.228  40.454  18.627  1.00  0.00      TAR  N  
ATOM    857  H1    G T  43      44.030  43.061  20.388  1.00  0.00      TAR  H  
ATOM    858  H8    G T  43      38.414  40.054  19.793  1.00  0.00      TAR  H  
ATOM    859  H1'   G T  43      40.137  40.634  16.553  1.00  0.00      TAR  H  
ATOM    860  H2'   G T  43      40.397  37.498  15.608  1.00  0.00      TAR  H  
ATOM    861  H21   G T  43      45.294  42.782  18.420  1.00  0.00      TAR  H  
ATOM    862  H3'   G T  43      39.080  37.866  18.813  1.00  0.00      TAR  H  
ATOM    863  H22   G T  43      44.460  42.418  17.036  1.00  0.00      TAR  H  
ATOM    864  H4'   G T  43      37.636  38.331  16.267  1.00  0.00      TAR  H  
ATOM    865  H5'   G T  43      35.934  39.230  17.836  1.00  0.00      TAR  H  
ATOM    866 H2''   G T  43      41.146  38.336  17.694  1.00  0.00      TAR  H  
ATOM    867 H5''   G T  43      36.131  37.415  18.013  1.00  0.00      TAR  H  
ATOM    868  P     C T  44      39.474  35.285  18.114  1.00  0.00      TAR  P  
ATOM    869  O1P   C T  44      39.522  33.996  17.381  1.00  0.00      TAR  O  
ATOM    870  O2P   C T  44      38.531  35.234  19.251  1.00  0.00      TAR  O1-
ATOM    871  C5'   C T  44      41.971  35.457  17.587  1.00  0.00      TAR  C  
ATOM    872  O5'   C T  44      40.953  35.657  18.602  1.00  0.00      TAR  O  
ATOM    873  C4'   C T  44      43.319  35.994  18.020  1.00  0.00      TAR  C  
ATOM    874  O4'   C T  44      43.173  37.424  18.348  1.00  0.00      TAR  O  
ATOM    875  C3'   C T  44      43.986  35.471  19.297  1.00  0.00      TAR  C  
ATOM    876  O3'   C T  44      44.539  34.205  18.949  1.00  0.00      TAR  O  
ATOM    877  C2'   C T  44      44.963  36.535  19.529  1.00  0.00      TAR  C  
ATOM    878  O2'   C T  44      46.085  36.442  18.697  1.00  0.00      TAR  O  
ATOM    879  C1'   C T  44      44.159  37.719  19.328  1.00  0.00      TAR  C  
ATOM    880  N1    C T  44      43.570  38.248  20.541  1.00  0.00      TAR  N  
ATOM    881  C2    C T  44      44.361  38.946  21.404  1.00  0.00      TAR  C  
ATOM    882  O2    C T  44      45.560  39.107  21.114  1.00  0.00      TAR  O  
ATOM    883  N3    C T  44      43.868  39.386  22.565  1.00  0.00      TAR  N  
ATOM    884  C4    C T  44      42.564  39.245  22.833  1.00  0.00      TAR  C  
ATOM    885  N4    C T  44      42.053  39.783  23.985  1.00  0.00      TAR  N  
ATOM    886  C5    C T  44      41.725  38.527  21.960  1.00  0.00      TAR  C  
ATOM    887  C6    C T  44      42.278  38.032  20.865  1.00  0.00      TAR  C  
ATOM    888  H5    C T  44      40.691  38.522  22.299  1.00  0.00      TAR  H  
ATOM    889  H6    C T  44      41.661  37.558  20.105  1.00  0.00      TAR  H  
ATOM    890  H1'   C T  44      44.786  38.516  18.867  1.00  0.00      TAR  H  
ATOM    891  H2'   C T  44      46.014  35.920  17.888  1.00  0.00      TAR  H  
ATOM    892  H3'   C T  44      43.153  35.374  20.027  1.00  0.00      TAR  H  
ATOM    893  H4'   C T  44      44.048  35.992  17.185  1.00  0.00      TAR  H  
ATOM    894  H41   C T  44      42.633  40.243  24.656  1.00  0.00      TAR  H  
ATOM    895  H5'   C T  44      41.708  35.938  16.630  1.00  0.00      TAR  H  
ATOM    896  H42   C T  44      41.098  39.788  24.264  1.00  0.00      TAR  H  
ATOM    897 H2''   C T  44      45.400  36.500  20.551  1.00  0.00      TAR  H  
ATOM    898 H5''   C T  44      42.055  34.371  17.359  1.00  0.00      TAR  H  
ATOM    899  P     C T  45      45.154  33.241  20.072  1.00  0.00      TAR  P  
ATOM    900  O1P   C T  45      46.633  33.269  20.008  1.00  0.00      TAR  O  
ATOM    901  O2P   C T  45      44.502  31.905  20.027  1.00  0.00      TAR  O1-
ATOM    902  C5'   C T  45      45.683  34.071  22.527  1.00  0.00      TAR  C  
ATOM    903  O5'   C T  45      44.709  33.875  21.478  1.00  0.00      TAR  O  
ATOM    904  C4'   C T  45      45.071  34.443  23.853  1.00  0.00      TAR  C  
ATOM    905  O4'   C T  45      44.340  35.735  23.805  1.00  0.00      TAR  O  
ATOM    906  C3'   C T  45      44.011  33.458  24.346  1.00  0.00      TAR  C  
ATOM    907  O3'   C T  45      44.556  32.254  24.846  1.00  0.00      TAR  O  
ATOM    908  C2'   C T  45      43.324  34.296  25.330  1.00  0.00      TAR  C  
ATOM    909  O2'   C T  45      43.955  34.427  26.571  1.00  0.00      TAR  O  
ATOM    910  C1'   C T  45      43.203  35.572  24.648  1.00  0.00      TAR  C  
ATOM    911  N1    C T  45      41.951  35.794  23.952  1.00  0.00      TAR  N  
ATOM    912  C2    C T  45      40.838  36.289  24.569  1.00  0.00      TAR  C  
ATOM    913  O2    C T  45      40.874  36.504  25.795  1.00  0.00      TAR  O  
ATOM    914  N3    C T  45      39.717  36.516  23.883  1.00  0.00      TAR  N  
ATOM    915  C4    C T  45      39.661  36.020  22.640  1.00  0.00      TAR  C  
ATOM    916  N4    C T  45      38.548  36.200  21.869  1.00  0.00      TAR  N  
ATOM    917  C5    C T  45      40.716  35.341  22.018  1.00  0.00      TAR  C  
ATOM    918  C6    C T  45      41.833  35.248  22.732  1.00  0.00      TAR  C  
ATOM    919  H5    C T  45      40.641  34.893  21.021  1.00  0.00      TAR  H  
ATOM    920  H6    C T  45      42.770  34.949  22.267  1.00  0.00      TAR  H  
ATOM    921  H1'   C T  45      43.341  36.340  25.448  1.00  0.00      TAR  H  
ATOM    922  H2'   C T  45      44.725  35.000  26.512  1.00  0.00      TAR  H  
ATOM    923  H3'   C T  45      43.315  33.189  23.527  1.00  0.00      TAR  H  
ATOM    924  H4'   C T  45      45.879  34.544  24.617  1.00  0.00      TAR  H  
ATOM    925  H41   C T  45      38.604  35.932  20.909  1.00  0.00      TAR  H  
ATOM    926  H5'   C T  45      46.339  34.938  22.331  1.00  0.00      TAR  H  
ATOM    927  H42   C T  45      37.827  36.820  22.179  1.00  0.00      TAR  H  
ATOM    928  H3T   C T  45      43.866  31.805  25.348  1.00  0.00      TAR  H  
ATOM    929 H2''   C T  45      42.331  33.835  25.498  1.00  0.00      TAR  H  
ATOM    930 H5''   C T  45      46.304  33.167  22.682  1.00  0.00      TAR  H  
END
