# Supplementary material for: Characterizing RNA ensembles from NMR data with kinematic models
Source: Nucleic Acids Res. 2014 Aug 11;42(15):9562–72. doi: 10.1093/nar/gku707 (PMC4150802; doi:10.1093/nar/gku707)
Supplement: SUPPLEMENTARY DATA [file supp_gku707_nar-01345-z-2014-File010.pdb]

REMARK	ID = 9172
REMARK	Parent ID = 7168
REMARK	Tree depth = 27
REMARK	Tree-path = 9172 7168 7128 5029 2508 1793 1650 1554 1525 1517 1263 1028 958 932 806 581 577 478 423 372 147 118 93 78 77 62 38 0
REMARK	RMSD_initial = 0
ATOM      1 O5'    G A  17       1.958  22.048  -7.397  1.00  0.00           O  
ATOM      2 C5'    G A  17       1.627  22.127  -8.786  1.00  0.00           C  
ATOM      3 C4'    G A  17       2.645  21.389  -9.653  1.00  0.00           C  
ATOM      4 O4'    G A  17       3.834  22.170  -9.830  1.00  0.00           O  
ATOM      5 C3'    G A  17       3.089  20.084  -8.999  1.00  0.00           C  
ATOM      6 O3'    G A  17       2.334  19.013  -9.574  1.00  0.00           O  
ATOM      7 C2'    G A  17       4.535  19.947  -9.442  1.00  0.00           C  
ATOM      8 O2'    G A  17       4.635  19.316 -10.726  1.00  0.00           O  
ATOM      9 C1'    G A  17       4.993  21.397  -9.494  1.00  0.00           C  
ATOM     10 N9     G A  17       5.558  21.815  -8.194  1.00  0.00           N  
ATOM     11 C8     G A  17       4.928  22.258  -7.076  1.00  0.00           C  
ATOM     12 N7     G A  17       5.661  22.566  -6.059  1.00  0.00           N  
ATOM     13 C5     G A  17       6.945  22.299  -6.541  1.00  0.00           C  
ATOM     14 C6     G A  17       8.204  22.434  -5.899  1.00  0.00           C  
ATOM     15 O6     G A  17       8.439  22.820  -4.755  1.00  0.00           O  
ATOM     16 N1     G A  17       9.247  22.058  -6.734  1.00  0.00           N  
ATOM     17 C2     G A  17       9.104  21.607  -8.032  1.00  0.00           C  
ATOM     18 N2     G A  17      10.228  21.284  -8.673  1.00  0.00           N  
ATOM     19 N3     G A  17       7.924  21.478  -8.645  1.00  0.00           N  
ATOM     20 C4     G A  17       6.891  21.838  -7.848  1.00  0.00           C  
ATOM     21 H5'    G A  17       1.600  23.175  -9.085  1.00  0.00           H  
ATOM     22 H5''   G A  17       0.641  21.687  -8.942  1.00  0.00           H  
ATOM     23 H4'    G A  17       2.207  21.176 -10.627  1.00  0.00           H  
ATOM     24 H3'    G A  17       2.998  20.119  -7.913  1.00  0.00           H  
ATOM     25 H2'    G A  17       5.110  19.400  -8.692  1.00  0.00           H  
ATOM     26 HO2'   G A  17       5.247  19.835 -11.253  1.00  0.00           H  
ATOM     27 H1'    G A  17       5.747  21.514 -10.273  1.00  0.00           H  
ATOM     28 H8     G A  17       3.842  22.344  -7.034  1.00  0.00           H  
ATOM     29 H1     G A  17      10.175  22.131  -6.343  1.00  0.00           H  
ATOM     30 H21    G A  17      11.119  21.382  -8.208  1.00  0.00           H  
ATOM     31 H22    G A  17      10.187  20.942  -9.622  1.00  0.00           H  
ATOM     33 P      G A  18       2.151  17.616  -8.793  1.00  0.00           P  
ATOM     34 OP1    G A  18       0.956  16.934  -9.342  1.00  0.00           O  
ATOM     35 OP2    G A  18       2.246  17.878  -7.340  1.00  0.00           O  
ATOM     36 O5'    G A  18       3.456  16.785  -9.242  1.00  0.00           O  
ATOM     37 C5'    G A  18       3.669  16.443 -10.614  1.00  0.00           C  
ATOM     38 C4'    G A  18       5.128  16.091 -10.887  1.00  0.00           C  
ATOM     39 O4'    G A  18       6.014  17.065 -10.315  1.00  0.00           O  
ATOM     40 C3'    G A  18       5.501  14.761 -10.246  1.00  0.00           C  
ATOM     41 O3'    G A  18       5.399  13.737 -11.238  1.00  0.00           O  
ATOM     42 C2'    G A  18       6.964  14.951  -9.894  1.00  0.00           C  
ATOM     43 O2'    G A  18       7.818  14.700 -11.016  1.00  0.00           O  
ATOM     44 C1'    G A  18       6.993  16.418  -9.485  1.00  0.00           C  
ATOM     45 N9     G A  18       6.675  16.572  -8.051  1.00  0.00           N  
ATOM     46 C8     G A  18       5.572  17.093  -7.458  1.00  0.00           C  
ATOM     47 N7     G A  18       5.532  17.103  -6.170  1.00  0.00           N  
ATOM     48 C5     G A  18       6.756  16.514  -5.842  1.00  0.00           C  
ATOM     49 C6     G A  18       7.318  16.231  -4.569  1.00  0.00           C  
ATOM     50 O6     G A  18       6.839  16.452  -3.458  1.00  0.00           O  
ATOM     51 N1     G A  18       8.565  15.635  -4.684  1.00  0.00           N  
ATOM     52 C2     G A  18       9.201  15.342  -5.874  1.00  0.00           C  
ATOM     53 N2     G A  18      10.399  14.765  -5.777  1.00  0.00           N  
ATOM     54 N3     G A  18       8.680  15.605  -7.075  1.00  0.00           N  
ATOM     55 C4     G A  18       7.463  16.187  -6.989  1.00  0.00           C  
ATOM     56 H5'    G A  18       3.383  17.288 -11.241  1.00  0.00           H  
ATOM     57 H5''   G A  18       3.043  15.586 -10.868  1.00  0.00           H  
ATOM     58 H4'    G A  18       5.296  16.039 -11.961  1.00  0.00           H  
ATOM     59 H3'    G A  18       4.894  14.547  -9.366  1.00  0.00           H  
ATOM     60 H2'    G A  18       7.233  14.318  -9.044  1.00  0.00           H  
ATOM     61 HO2'   G A  18       7.368  15.036 -11.794  1.00  0.00           H  
ATOM     62 H1'    G A  18       7.981  16.832  -9.686  1.00  0.00           H  
ATOM     63 H8     G A  18       4.745  17.482  -8.050  1.00  0.00           H  
ATOM     64 H1     G A  18       9.025  15.401  -3.817  1.00  0.00           H  
ATOM     65 H21    G A  18      10.791  14.568  -4.868  1.00  0.00           H  
ATOM     66 H22    G A  18      10.912  14.525  -6.612  1.00  0.00           H  
ATOM     67 P      C A  19       4.644  12.354 -10.910  1.00  0.00           P  
ATOM     68 OP1    C A  19       4.431  11.629 -12.182  1.00  0.00           O  
ATOM     69 OP2    C A  19       3.491  12.650 -10.027  1.00  0.00           O  
ATOM     70 O5'    C A  19       5.744  11.552 -10.050  1.00  0.00           O  
ATOM     71 C5'    C A  19       6.981  11.154 -10.645  1.00  0.00           C  
ATOM     72 C4'    C A  19       8.018  10.770  -9.593  1.00  0.00           C  
ATOM     73 O4'    C A  19       8.312  11.865  -8.727  1.00  0.00           O  
ATOM     74 C3'    C A  19       7.500   9.666  -8.689  1.00  0.00           C  
ATOM     75 O3'    C A  19       7.891   8.405  -9.244  1.00  0.00           O  
ATOM     76 C2'    C A  19       8.276   9.889  -7.401  1.00  0.00           C  
ATOM     77 O2'    C A  19       9.539   9.211  -7.421  1.00  0.00           O  
ATOM     78 C1'    C A  19       8.461  11.406  -7.371  1.00  0.00           C  
ATOM     79 N1     C A  19       7.468  12.041  -6.471  1.00  0.00           N  
ATOM     80 C2     C A  19       7.652  11.879  -5.104  1.00  0.00           C  
ATOM     81 O2     C A  19       8.607  11.232  -4.679  1.00  0.00           O  
ATOM     82 N3     C A  19       6.752  12.452  -4.259  1.00  0.00           N  
ATOM     83 C4     C A  19       5.715  13.155  -4.732  1.00  0.00           C  
ATOM     84 N4     C A  19       4.856  13.707  -3.875  1.00  0.00           N  
ATOM     85 C5     C A  19       5.521  13.325  -6.139  1.00  0.00           C  
ATOM     86 C6     C A  19       6.415  12.754  -6.968  1.00  0.00           C  
ATOM     87 H5'    C A  19       7.372  11.978 -11.241  1.00  0.00           H  
ATOM     88 H5''   C A  19       6.803  10.299 -11.298  1.00  0.00           H  
ATOM     89 H4'    C A  19       8.933  10.442 -10.085  1.00  0.00           H  
ATOM     90 H3'    C A  19       6.422   9.735  -8.533  1.00  0.00           H  
ATOM     91 H2'    C A  19       7.678   9.570  -6.544  1.00  0.00           H  
ATOM     92 HO2'   C A  19       9.797   9.113  -8.340  1.00  0.00           H  
ATOM     93 H1'    C A  19       9.466  11.640  -7.021  1.00  0.00           H  
ATOM     94 H41    C A  19       4.989  13.587  -2.881  1.00  0.00           H  
ATOM     95 H42    C A  19       4.074  14.242  -4.219  1.00  0.00           H  
ATOM     96 H5     C A  19       4.678  13.897  -6.526  1.00  0.00           H  
ATOM     97 H6     C A  19       6.297  12.862  -8.046  1.00  0.00           H  
ATOM     98 P      A A  20       6.902   7.134  -9.175  1.00  0.00           P  
ATOM     99 OP1    A A  20       7.202   6.252 -10.326  1.00  0.00           O  
ATOM    100 OP2    A A  20       5.522   7.627  -8.965  1.00  0.00           O  
ATOM    101 O5'    A A  20       7.385   6.384  -7.831  1.00  0.00           O  
ATOM    102 C5'    A A  20       6.870   6.766  -6.550  1.00  0.00           C  
ATOM    103 C4'    A A  20       7.979   6.835  -5.503  1.00  0.00           C  
ATOM    104 O4'    A A  20       8.165   8.172  -5.030  1.00  0.00           O  
ATOM    105 C3'    A A  20       7.633   6.007  -4.274  1.00  0.00           C  
ATOM    106 O3'    A A  20       8.257   4.726  -4.404  1.00  0.00           O  
ATOM    107 C2'    A A  20       8.316   6.765  -3.150  1.00  0.00           C  
ATOM    108 O2'    A A  20       9.697   6.400  -3.029  1.00  0.00           O  
ATOM    109 C1'    A A  20       8.157   8.215  -3.594  1.00  0.00           C  
ATOM    110 N9     A A  20       6.906   8.795  -3.071  1.00  0.00           N  
ATOM    111 C8     A A  20       5.702   8.952  -3.676  1.00  0.00           C  
ATOM    112 N7     A A  20       4.754   9.491  -2.985  1.00  0.00           N  
ATOM    113 C5     A A  20       5.394   9.728  -1.765  1.00  0.00           C  
ATOM    114 C6     A A  20       4.961  10.290  -0.560  1.00  0.00           C  
ATOM    115 N6     A A  20       3.720  10.739  -0.367  1.00  0.00           N  
ATOM    116 N1     A A  20       5.855  10.370   0.441  1.00  0.00           N  
ATOM    117 C2     A A  20       7.102   9.926   0.272  1.00  0.00           C  
ATOM    118 N3     A A  20       7.617   9.377  -0.822  1.00  0.00           N  
ATOM    119 C4     A A  20       6.704   9.308  -1.810  1.00  0.00           C  
ATOM    120 H5'    A A  20       6.125   6.035  -6.236  1.00  0.00           H  
ATOM    121 H5''   A A  20       6.396   7.744  -6.631  1.00  0.00           H  
ATOM    122 H4'    A A  20       8.910   6.473  -5.936  1.00  0.00           H  
ATOM    123 H3'    A A  20       6.556   5.932  -4.121  1.00  0.00           H  
ATOM    124 H2'    A A  20       7.785   6.599  -2.208  1.00  0.00           H  
ATOM    125 HO2'   A A  20       9.928   6.456  -2.099  1.00  0.00           H  
ATOM    126 H1'    A A  20       9.004   8.799  -3.233  1.00  0.00           H  
ATOM    127 H8     A A  20       5.540   8.632  -4.705  1.00  0.00           H  
ATOM    128 H61    A A  20       3.459  11.136   0.525  1.00  0.00           H  
ATOM    129 H62    A A  20       3.042  10.683  -1.113  1.00  0.00           H  
ATOM    130 H2     A A  20       7.772  10.024   1.127  1.00  0.00           H  
ATOM    131 P      G A  21       7.405   3.373  -4.209  1.00  0.00           P  
ATOM    132 OP1    G A  21       7.942   2.354  -5.138  1.00  0.00           O  
ATOM    133 OP2    G A  21       5.964   3.717  -4.247  1.00  0.00           O  
ATOM    134 O5'    G A  21       7.781   2.933  -2.704  1.00  0.00           O  
ATOM    135 C5'    G A  21       7.016   3.404  -1.588  1.00  0.00           C  
ATOM    136 C4'    G A  21       7.918   3.936  -0.476  1.00  0.00           C  
ATOM    137 O4'    G A  21       7.991   5.368  -0.511  1.00  0.00           O  
ATOM    138 C3'    G A  21       7.369   3.570   0.901  1.00  0.00           C  
ATOM    139 O3'    G A  21       8.108   2.452   1.400  1.00  0.00           O  
ATOM    140 C2'    G A  21       7.704   4.783   1.748  1.00  0.00           C  
ATOM    141 O2'    G A  21       9.038   4.715   2.269  1.00  0.00           O  
ATOM    142 C1'    G A  21       7.558   5.913   0.743  1.00  0.00           C  
ATOM    143 N9     G A  21       6.158   6.382   0.671  1.00  0.00           N  
ATOM    144 C8     G A  21       5.285   6.343  -0.365  1.00  0.00           C  
ATOM    145 N7     G A  21       4.099   6.812  -0.165  1.00  0.00           N  
ATOM    146 C5     G A  21       4.175   7.223   1.169  1.00  0.00           C  
ATOM    147 C6     G A  21       3.188   7.826   1.992  1.00  0.00           C  
ATOM    148 O6     G A  21       2.032   8.123   1.700  1.00  0.00           O  
ATOM    149 N1     G A  21       3.673   8.078   3.270  1.00  0.00           N  
ATOM    150 C2     G A  21       4.951   7.786   3.707  1.00  0.00           C  
ATOM    151 N2     G A  21       5.229   8.106   4.971  1.00  0.00           N  
ATOM    152 N3     G A  21       5.885   7.218   2.939  1.00  0.00           N  
ATOM    153 C4     G A  21       5.434   6.963   1.689  1.00  0.00           C  
ATOM    154 H5'    G A  21       6.416   2.581  -1.199  1.00  0.00           H  
ATOM    155 H5''   G A  21       6.352   4.202  -1.920  1.00  0.00           H  
ATOM    156 H4'    G A  21       8.919   3.521  -0.591  1.00  0.00           H  
ATOM    157 H3'    G A  21       6.296   3.378   0.874  1.00  0.00           H  
ATOM    158 H2'    G A  21       6.972   4.895   2.553  1.00  0.00           H  
ATOM    159 HO2'   G A  21       9.557   4.187   1.658  1.00  0.00           H  
ATOM    160 H1'    G A  21       8.206   6.739   1.029  1.00  0.00           H  
ATOM    161 H8     G A  21       5.571   5.929  -1.330  1.00  0.00           H  
ATOM    162 H1     G A  21       3.025   8.508   3.911  1.00  0.00           H  
ATOM    163 H21    G A  21       4.525   8.535   5.552  1.00  0.00           H  
ATOM    164 H22    G A  21       6.148   7.917   5.347  1.00  0.00           H  
ATOM    165 P      A A  22       7.341   1.189   2.037  1.00  0.00           P  
ATOM    166 OP1    A A  22       8.342   0.146   2.346  1.00  0.00           O  
ATOM    167 OP2    A A  22       6.185   0.870   1.170  1.00  0.00           O  
ATOM    168 O5'    A A  22       6.777   1.779   3.426  1.00  0.00           O  
ATOM    169 C5'    A A  22       7.674   2.245   4.441  1.00  0.00           C  
ATOM    170 C4'    A A  22       6.938   3.012   5.539  1.00  0.00           C  
ATOM    171 O4'    A A  22       6.019   3.963   4.981  1.00  0.00           O  
ATOM    172 C3'    A A  22       6.105   2.070   6.403  1.00  0.00           C  
ATOM    173 O3'    A A  22       6.638   2.094   7.731  1.00  0.00           O  
ATOM    174 C2'    A A  22       4.733   2.721   6.423  1.00  0.00           C  
ATOM    175 O2'    A A  22       4.605   3.654   7.502  1.00  0.00           O  
ATOM    176 C1'    A A  22       4.693   3.424   5.073  1.00  0.00           C  
ATOM    177 N9     A A  22       4.372   2.478   3.985  1.00  0.00           N  
ATOM    178 C8     A A  22       4.270   1.126   4.017  1.00  0.00           C  
ATOM    179 N7     A A  22       3.977   0.526   2.912  1.00  0.00           N  
ATOM    180 C5     A A  22       3.869   1.601   2.024  1.00  0.00           C  
ATOM    181 C6     A A  22       3.575   1.680   0.659  1.00  0.00           C  
ATOM    182 N6     A A  22       3.325   0.608  -0.095  1.00  0.00           N  
ATOM    183 N1     A A  22       3.551   2.902   0.099  1.00  0.00           N  
ATOM    184 C2     A A  22       3.801   3.987   0.835  1.00  0.00           C  
ATOM    185 N3     A A  22       4.090   4.029   2.130  1.00  0.00           N  
ATOM    186 C4     A A  22       4.107   2.793   2.670  1.00  0.00           C  
ATOM    187 H5'    A A  22       8.417   2.902   3.987  1.00  0.00           H  
ATOM    188 H5''   A A  22       8.183   1.390   4.886  1.00  0.00           H  
ATOM    189 H4'    A A  22       7.659   3.534   6.163  1.00  0.00           H  
ATOM    190 H3'    A A  22       6.070   1.061   5.990  1.00  0.00           H  
ATOM    191 H2'    A A  22       3.955   1.954   6.472  1.00  0.00           H  
ATOM    192 HO2'   A A  22       5.024   3.262   8.271  1.00  0.00           H  
ATOM    193 H1'    A A  22       3.943   4.215   5.100  1.00  0.00           H  
ATOM    194 H8     A A  22       4.430   0.569   4.941  1.00  0.00           H  
ATOM    195 H61    A A  22       3.119   0.720  -1.078  1.00  0.00           H  
ATOM    196 H62    A A  22       3.344  -0.313   0.316  1.00  0.00           H  
ATOM    197 H2     A A  22       3.764   4.945   0.315  1.00  0.00           H  
ATOM    198 P      U A  23       7.073   0.729   8.465  1.00  0.00           P  
ATOM    199 OP1    U A  23       7.930   1.079   9.620  1.00  0.00           O  
ATOM    200 OP2    U A  23       7.568  -0.213   7.437  1.00  0.00           O  
ATOM    201 O5'    U A  23       5.670   0.174   9.030  1.00  0.00           O  
ATOM    202 C5'    U A  23       5.419  -1.232   9.115  1.00  0.00           C  
ATOM    203 C4'    U A  23       3.922  -1.532   9.146  1.00  0.00           C  
ATOM    204 O4'    U A  23       3.205  -0.700   8.224  1.00  0.00           O  
ATOM    205 C3'    U A  23       3.641  -2.969   8.724  1.00  0.00           C  
ATOM    206 O3'    U A  23       3.709  -3.801   9.889  1.00  0.00           O  
ATOM    207 C2'    U A  23       2.198  -2.921   8.249  1.00  0.00           C  
ATOM    208 O2'    U A  23       1.292  -3.391   9.255  1.00  0.00           O  
ATOM    209 C1'    U A  23       1.998  -1.436   7.972  1.00  0.00           C  
ATOM    210 N1     U A  23       1.579  -1.208   6.569  1.00  0.00           N  
ATOM    211 C2     U A  23       1.730   0.068   6.055  1.00  0.00           C  
ATOM    212 O2     U A  23       2.199   0.991   6.719  1.00  0.00           O  
ATOM    213 N3     U A  23       1.324   0.248   4.747  1.00  0.00           N  
ATOM    214 C4     U A  23       0.789  -0.720   3.917  1.00  0.00           C  
ATOM    215 O4     U A  23       0.458  -0.444   2.766  1.00  0.00           O  
ATOM    216 C5     U A  23       0.667  -2.021   4.533  1.00  0.00           C  
ATOM    217 C6     U A  23       1.057  -2.225   5.813  1.00  0.00           C  
ATOM    218 H5'    U A  23       5.880  -1.621  10.023  1.00  0.00           H  
ATOM    219 H5''   U A  23       5.865  -1.725   8.252  1.00  0.00           H  
ATOM    220 H4'    U A  23       3.537  -1.366  10.152  1.00  0.00           H  
ATOM    221 H3'    U A  23       4.318  -3.302   7.938  1.00  0.00           H  
ATOM    222 H2'    U A  23       2.088  -3.495   7.324  1.00  0.00           H  
ATOM    223 HO2'   U A  23       1.813  -3.615  10.029  1.00  0.00           H  
ATOM    224 H1'    U A  23       1.235  -1.042   8.645  1.00  0.00           H  
ATOM    225 H3     U A  23       1.429   1.174   4.359  1.00  0.00           H  
ATOM    226 H5     U A  23       0.255  -2.852   3.959  1.00  0.00           H  
ATOM    227 H6     U A  23       0.957  -3.219   6.250  1.00  0.00           H  
ATOM    228 P      C A  24       4.538  -5.182   9.862  1.00  0.00           P  
ATOM    229 OP1    C A  24       4.464  -5.791  11.208  1.00  0.00           O  
ATOM    230 OP2    C A  24       5.857  -4.922   9.241  1.00  0.00           O  
ATOM    231 O5'    C A  24       3.675  -6.093   8.850  1.00  0.00           O  
ATOM    232 C5'    C A  24       2.322  -6.446   9.156  1.00  0.00           C  
ATOM    233 C4'    C A  24       1.711  -7.329   8.069  1.00  0.00           C  
ATOM    234 O4'    C A  24       1.861  -6.731   6.775  1.00  0.00           O  
ATOM    235 C3'    C A  24       2.408  -8.684   7.998  1.00  0.00           C  
ATOM    236 O3'    C A  24       1.437  -9.667   7.619  1.00  0.00           O  
ATOM    237 C2'    C A  24       3.397  -8.520   6.856  1.00  0.00           C  
ATOM    238 O2'    C A  24       3.667  -9.770   6.210  1.00  0.00           O  
ATOM    239 C1'    C A  24       2.672  -7.557   5.925  1.00  0.00           C  
ATOM    240 N1     C A  24       3.633  -6.750   5.142  1.00  0.00           N  
ATOM    241 C2     C A  24       3.115  -5.873   4.195  1.00  0.00           C  
ATOM    242 O2     C A  24       1.900  -5.785   4.029  1.00  0.00           O  
ATOM    243 N3     C A  24       3.989  -5.123   3.469  1.00  0.00           N  
ATOM    244 C4     C A  24       5.310  -5.227   3.658  1.00  0.00           C  
ATOM    245 N4     C A  24       6.137  -4.478   2.928  1.00  0.00           N  
ATOM    246 C5     C A  24       5.846  -6.129   4.630  1.00  0.00           C  
ATOM    247 C6     C A  24       4.978  -6.867   5.345  1.00  0.00           C  
ATOM    248 H5'    C A  24       1.729  -5.537   9.250  1.00  0.00           H  
ATOM    249 H5''   C A  24       2.300  -6.985  10.103  1.00  0.00           H  
ATOM    250 H4'    C A  24       0.651  -7.475   8.274  1.00  0.00           H  
ATOM    251 H3'    C A  24       2.905  -8.935   8.935  1.00  0.00           H  
ATOM    252 H2'    C A  24       4.320  -8.065   7.222  1.00  0.00           H  
ATOM    253 HO2'   C A  24       2.974 -10.381   6.470  1.00  0.00           H  
ATOM    254 H1'    C A  24       2.035  -8.121   5.244  1.00  0.00           H  
ATOM    255 H41    C A  24       5.764  -3.839   2.241  1.00  0.00           H  
ATOM    256 H42    C A  24       7.135  -4.550   3.061  1.00  0.00           H  
ATOM    257 H5     C A  24       6.921  -6.216   4.786  1.00  0.00           H  
ATOM    258 H6     C A  24       5.351  -7.564   6.095  1.00  0.00           H  
ATOM    259 P      U A  25       1.615 -11.211   8.046  1.00  0.00           P  
ATOM    260 OP1    U A  25       2.766 -11.311   8.971  1.00  0.00           O  
ATOM    261 OP2    U A  25       1.583 -12.036   6.818  1.00  0.00           O  
ATOM    262 O5'    U A  25       0.267 -11.502   8.881  1.00  0.00           O  
ATOM    263 C5'    U A  25       0.180 -11.168  10.270  1.00  0.00           C  
ATOM    264 C4'    U A  25      -0.031  -9.670  10.479  1.00  0.00           C  
ATOM    265 O4'    U A  25      -1.228  -9.218   9.842  1.00  0.00           O  
ATOM    266 C3'    U A  25      -0.197  -9.336  11.951  1.00  0.00           C  
ATOM    267 O3'    U A  25       1.101  -9.090  12.506  1.00  0.00           O  
ATOM    268 C2'    U A  25      -0.967  -8.025  11.917  1.00  0.00           C  
ATOM    269 O2'    U A  25      -0.084  -6.897  11.872  1.00  0.00           O  
ATOM    270 C1'    U A  25      -1.778  -8.147  10.628  1.00  0.00           C  
ATOM    271 N1     U A  25      -3.207  -8.404  10.921  1.00  0.00           N  
ATOM    272 C2     U A  25      -3.622  -8.284  12.236  1.00  0.00           C  
ATOM    273 O2     U A  25      -2.852  -7.971  13.143  1.00  0.00           O  
ATOM    274 N3     U A  25      -4.962  -8.531  12.476  1.00  0.00           N  
ATOM    275 C4     U A  25      -5.910  -8.882  11.531  1.00  0.00           C  
ATOM    276 O4     U A  25      -7.079  -9.078  11.859  1.00  0.00           O  
ATOM    277 C5     U A  25      -5.391  -8.985  10.187  1.00  0.00           C  
ATOM    278 C6     U A  25      -4.083  -8.748   9.925  1.00  0.00           C  
ATOM    279 H5'    U A  25       1.103 -11.471  10.767  1.00  0.00           H  
ATOM    280 H5''   U A  25      -0.655 -11.710  10.714  1.00  0.00           H  
ATOM    281 H4'    U A  25       0.820  -9.123  10.075  1.00  0.00           H  
ATOM    282 H3'    U A  25      -0.738 -10.114  12.491  1.00  0.00           H  
ATOM    283 H2'    U A  25      -1.639  -7.962  12.779  1.00  0.00           H  
ATOM    284 HO2'   U A  25       0.193  -6.788  10.959  1.00  0.00           H  
ATOM    285 H1'    U A  25      -1.687  -7.222  10.057  1.00  0.00           H  
ATOM    286 H3     U A  25      -5.279  -8.445  13.431  1.00  0.00           H  
ATOM    287 H5     U A  25      -6.062  -9.256   9.371  1.00  0.00           H  
ATOM    288 H6     U A  25      -3.721  -8.832   8.900  1.00  0.00           H  
ATOM    289 P      G A  26       1.288  -8.825  14.085  1.00  0.00           P  
ATOM    290 OP1    G A  26       2.600  -9.375  14.493  1.00  0.00           O  
ATOM    291 OP2    G A  26       0.055  -9.263  14.781  1.00  0.00           O  
ATOM    292 O5'    G A  26       1.366  -7.219  14.163  1.00  0.00           O  
ATOM    293 C5'    G A  26       2.508  -6.519  13.657  1.00  0.00           C  
ATOM    294 C4'    G A  26       2.290  -5.006  13.643  1.00  0.00           C  
ATOM    295 O4'    G A  26       1.902  -4.546  12.359  1.00  0.00           O  
ATOM    296 C3'    G A  26       1.150  -4.598  14.563  1.00  0.00           C  
ATOM    297 O3'    G A  26       1.703  -4.266  15.840  1.00  0.00           O  
ATOM    298 C2'    G A  26       0.596  -3.319  13.927  1.00  0.00           C  
ATOM    299 O2'    G A  26       1.021  -2.151  14.640  1.00  0.00           O  
ATOM    300 C1'    G A  26       1.163  -3.331  12.501  1.00  0.00           C  
ATOM    301 N9     G A  26       0.079  -3.243  11.501  1.00  0.00           N  
ATOM    302 C8     G A  26      -0.278  -4.115  10.526  1.00  0.00           C  
ATOM    303 N7     G A  26      -1.291  -3.806   9.787  1.00  0.00           N  
ATOM    304 C5     G A  26      -1.668  -2.570  10.323  1.00  0.00           C  
ATOM    305 C6     G A  26      -2.726  -1.700   9.947  1.00  0.00           C  
ATOM    306 O6     G A  26      -3.558  -1.851   9.054  1.00  0.00           O  
ATOM    307 N1     G A  26      -2.755  -0.560  10.743  1.00  0.00           N  
ATOM    308 C2     G A  26      -1.877  -0.287  11.772  1.00  0.00           C  
ATOM    309 N2     G A  26      -2.056   0.869  12.412  1.00  0.00           N  
ATOM    310 N3     G A  26      -0.882  -1.102  12.133  1.00  0.00           N  
ATOM    311 C4     G A  26      -0.833  -2.218  11.371  1.00  0.00           C  
ATOM    312 H5'    G A  26       2.710  -6.856  12.639  1.00  0.00           H  
ATOM    313 H5''   G A  26       3.370  -6.748  14.284  1.00  0.00           H  
ATOM    314 H4'    G A  26       3.205  -4.501  13.947  1.00  0.00           H  
ATOM    315 H3'    G A  26       0.388  -5.375  14.636  1.00  0.00           H  
ATOM    316 H2'    G A  26      -0.495  -3.369  13.891  1.00  0.00           H  
ATOM    317 HO2'   G A  26       1.837  -2.375  15.093  1.00  0.00           H  
ATOM    318 H1'    G A  26       1.837  -2.483  12.374  1.00  0.00           H  
ATOM    319 H8     G A  26       0.271  -5.045  10.372  1.00  0.00           H  
ATOM    320 H1     G A  26      -3.486   0.104  10.536  1.00  0.00           H  
ATOM    321 H21    G A  26      -2.809   1.486  12.141  1.00  0.00           H  
ATOM    322 H22    G A  26      -1.437   1.130  13.167  1.00  0.00           H  
ATOM    323 P      A A  27       1.259  -5.070  17.165  1.00  0.00           P  
ATOM    324 OP1    A A  27       2.405  -5.085  18.100  1.00  0.00           O  
ATOM    325 OP2    A A  27       0.630  -6.345  16.747  1.00  0.00           O  
ATOM    326 O5'    A A  27       0.116  -4.118  17.788  1.00  0.00           O  
ATOM    327 C5'    A A  27      -1.257  -4.519  17.784  1.00  0.00           C  
ATOM    328 C4'    A A  27      -2.164  -3.403  17.274  1.00  0.00           C  
ATOM    329 O4'    A A  27      -2.063  -3.256  15.865  1.00  0.00           O  
ATOM    330 C3'    A A  27      -3.627  -3.719  17.533  1.00  0.00           C  
ATOM    331 O3'    A A  27      -3.996  -3.117  18.780  1.00  0.00           O  
ATOM    332 C2'    A A  27      -4.371  -2.999  16.405  1.00  0.00           C  
ATOM    333 O2'    A A  27      -4.932  -1.760  16.853  1.00  0.00           O  
ATOM    334 C1'    A A  27      -3.296  -2.762  15.335  1.00  0.00           C  
ATOM    335 N9     A A  27      -3.642  -3.447  14.074  1.00  0.00           N  
ATOM    336 C8     A A  27      -3.085  -4.543  13.500  1.00  0.00           C  
ATOM    337 N7     A A  27      -3.577  -4.940  12.374  1.00  0.00           N  
ATOM    338 C5     A A  27      -4.589  -3.999  12.161  1.00  0.00           C  
ATOM    339 C6     A A  27      -5.523  -3.827  11.134  1.00  0.00           C  
ATOM    340 N6     A A  27      -5.595  -4.629  10.072  1.00  0.00           N  
ATOM    341 N1     A A  27      -6.377  -2.795  11.240  1.00  0.00           N  
ATOM    342 C2     A A  27      -6.322  -1.977  12.293  1.00  0.00           C  
ATOM    343 N3     A A  27      -5.482  -2.048  13.320  1.00  0.00           N  
ATOM    344 C4     A A  27      -4.636  -3.090  13.192  1.00  0.00           C  
ATOM    345 H5'    A A  27      -1.552  -4.783  18.799  1.00  0.00           H  
ATOM    346 H5''   A A  27      -1.375  -5.394  17.141  1.00  0.00           H  
ATOM    347 H4'    A A  27      -1.901  -2.464  17.755  1.00  0.00           H  
ATOM    348 H3'    A A  27      -3.817  -4.793  17.524  1.00  0.00           H  
ATOM    349 H2'    A A  27      -5.153  -3.651  16.005  1.00  0.00           H  
ATOM    350 HO2'   A A  27      -4.228  -1.264  17.275  1.00  0.00           H  
ATOM    351 H1'    A A  27      -3.202  -1.691  15.148  1.00  0.00           H  
ATOM    352 H8     A A  27      -2.254  -5.068  13.970  1.00  0.00           H  
ATOM    353 H61    A A  27      -6.289  -4.460   9.357  1.00  0.00           H  
ATOM    354 H62    A A  27      -4.956  -5.405   9.981  1.00  0.00           H  
ATOM    355 H2     A A  27      -7.046  -1.163  12.312  1.00  0.00           H  
ATOM    356 P      G A  28      -4.365  -4.023  20.064  1.00  0.00           P  
ATOM    357 OP1    G A  28      -3.894  -3.319  21.278  1.00  0.00           O  
ATOM    358 OP2    G A  28      -3.926  -5.412  19.796  1.00  0.00           O  
ATOM    359 O5'    G A  28      -5.976  -3.993  20.059  1.00  0.00           O  
ATOM    360 C5'    G A  28      -6.714  -4.742  19.089  1.00  0.00           C  
ATOM    361 C4'    G A  28      -7.941  -3.978  18.605  1.00  0.00           C  
ATOM    362 O4'    G A  28      -7.805  -3.591  17.247  1.00  0.00           O  
ATOM    363 C3'    G A  28      -9.188  -4.837  18.650  1.00  0.00           C  
ATOM    364 O3'    G A  28      -9.791  -4.693  19.942  1.00  0.00           O  
ATOM    365 C2'    G A  28     -10.090  -4.179  17.613  1.00  0.00           C  
ATOM    366 O2'    G A  28     -10.936  -3.188  18.206  1.00  0.00           O  
ATOM    367 C1'    G A  28      -9.096  -3.546  16.629  1.00  0.00           C  
ATOM    368 N9     G A  28      -9.082  -4.271  15.343  1.00  0.00           N  
ATOM    369 C8     G A  28      -8.145  -5.109  14.834  1.00  0.00           C  
ATOM    370 N7     G A  28      -8.376  -5.633  13.677  1.00  0.00           N  
ATOM    371 C5     G A  28      -9.621  -5.084  13.359  1.00  0.00           C  
ATOM    372 C6     G A  28     -10.429  -5.269  12.205  1.00  0.00           C  
ATOM    373 O6     G A  28     -10.205  -5.970  11.218  1.00  0.00           O  
ATOM    374 N1     G A  28     -11.605  -4.534  12.285  1.00  0.00           N  
ATOM    375 C2     G A  28     -11.965  -3.721  13.339  1.00  0.00           C  
ATOM    376 N2     G A  28     -13.130  -3.086  13.223  1.00  0.00           N  
ATOM    377 N3     G A  28     -11.212  -3.541  14.429  1.00  0.00           N  
ATOM    378 C4     G A  28     -10.061  -4.247  14.374  1.00  0.00           C  
ATOM    379 H5'    G A  28      -7.033  -5.682  19.536  1.00  0.00           H  
ATOM    380 H5''   G A  28      -6.072  -4.956  18.236  1.00  0.00           H  
ATOM    381 H4'    G A  28      -8.089  -3.090  19.215  1.00  0.00           H  
ATOM    382 H3'    G A  28      -8.976  -5.878  18.404  1.00  0.00           H  
ATOM    383 H2'    G A  28     -10.683  -4.940  17.102  1.00  0.00           H  
ATOM    384 HO2'   G A  28     -11.343  -3.583  18.981  1.00  0.00           H  
ATOM    385 H1'    G A  28      -9.373  -2.508  16.459  1.00  0.00           H  
ATOM    386 H8     G A  28      -7.227  -5.329  15.381  1.00  0.00           H  
ATOM    387 H1     G A  28     -12.231  -4.616  11.498  1.00  0.00           H  
ATOM    388 H21    G A  28     -13.699  -3.221  12.400  1.00  0.00           H  
ATOM    389 H22    G A  28     -13.444  -2.467  13.958  1.00  0.00           H  
ATOM    390 P      C A  29     -10.270  -5.986  20.774  1.00  0.00           P  
ATOM    391 OP1    C A  29     -10.496  -5.578  22.179  1.00  0.00           O  
ATOM    392 OP2    C A  29      -9.349  -7.104  20.471  1.00  0.00           O  
ATOM    393 O5'    C A  29     -11.698  -6.319  20.109  1.00  0.00           O  
ATOM    394 C5'    C A  29     -12.867  -5.584  20.484  1.00  0.00           C  
ATOM    395 C4'    C A  29     -14.020  -5.835  19.515  1.00  0.00           C  
ATOM    396 O4'    C A  29     -13.775  -5.222  18.253  1.00  0.00           O  
ATOM    397 C3'    C A  29     -14.175  -7.316  19.220  1.00  0.00           C  
ATOM    398 O3'    C A  29     -15.114  -7.856  20.156  1.00  0.00           O  
ATOM    399 C2'    C A  29     -14.804  -7.343  17.830  1.00  0.00           C  
ATOM    400 O2'    C A  29     -16.229  -7.471  17.903  1.00  0.00           O  
ATOM    401 C1'    C A  29     -14.399  -5.997  17.218  1.00  0.00           C  
ATOM    402 N1     C A  29     -13.480  -6.188  16.074  1.00  0.00           N  
ATOM    403 C2     C A  29     -14.037  -6.252  14.802  1.00  0.00           C  
ATOM    404 O2     C A  29     -15.256  -6.165  14.655  1.00  0.00           O  
ATOM    405 N3     C A  29     -13.202  -6.416  13.740  1.00  0.00           N  
ATOM    406 C4     C A  29     -11.878  -6.513  13.913  1.00  0.00           C  
ATOM    407 N4     C A  29     -11.089  -6.665  12.849  1.00  0.00           N  
ATOM    408 C5     C A  29     -11.300  -6.450  15.221  1.00  0.00           C  
ATOM    409 C6     C A  29     -12.132  -6.288  16.266  1.00  0.00           C  
ATOM    410 H5'    C A  29     -12.634  -4.519  20.490  1.00  0.00           H  
ATOM    411 H5''   C A  29     -13.173  -5.887  21.486  1.00  0.00           H  
ATOM    412 H4'    C A  29     -14.945  -5.443  19.933  1.00  0.00           H  
ATOM    413 H3'    C A  29     -13.219  -7.839  19.245  1.00  0.00           H  
ATOM    414 H2'    C A  29     -14.374  -8.161  17.246  1.00  0.00           H  
ATOM    415 HO2'   C A  29     -16.534  -7.754  17.037  1.00  0.00           H  
ATOM    416 H1'    C A  29     -15.293  -5.476  16.876  1.00  0.00           H  
ATOM    417 H41    C A  29     -11.491  -6.709  11.924  1.00  0.00           H  
ATOM    418 H42    C A  29     -10.088  -6.733  12.968  1.00  0.00           H  
ATOM    419 H5     C A  29     -10.221  -6.520  15.366  1.00  0.00           H  
ATOM    420 H6     C A  29     -11.727  -6.244  17.277  1.00  0.00           H  
ATOM    421 P      C A  30     -14.769  -9.184  21.003  1.00  0.00           P  
ATOM    422 OP1    C A  30     -15.456  -9.089  22.310  1.00  0.00           O  
ATOM    423 OP2    C A  30     -13.306  -9.405  20.951  1.00  0.00           O  
ATOM    424 O5'    C A  30     -15.481 -10.346  20.147  1.00  0.00           O  
ATOM    425 C5'    C A  30     -16.815 -10.182  19.656  1.00  0.00           C  
ATOM    426 C4'    C A  30     -17.013 -10.905  18.329  1.00  0.00           C  
ATOM    427 O4'    C A  30     -16.126 -10.394  17.330  1.00  0.00           O  
ATOM    428 C3'    C A  30     -16.699 -12.388  18.467  1.00  0.00           C  
ATOM    429 O3'    C A  30     -17.932 -13.087  18.665  1.00  0.00           O  
ATOM    430 C2'    C A  30     -16.142 -12.770  17.106  1.00  0.00           C  
ATOM    431 O2'    C A  30     -17.179 -13.197  16.214  1.00  0.00           O  
ATOM    432 C1'    C A  30     -15.496 -11.474  16.624  1.00  0.00           C  
ATOM    433 N1     C A  30     -14.032 -11.483  16.859  1.00  0.00           N  
ATOM    434 C2     C A  30     -13.257 -12.319  16.064  1.00  0.00           C  
ATOM    435 O2     C A  30     -13.786 -13.022  15.204  1.00  0.00           O  
ATOM    436 N3     C A  30     -11.911 -12.334  16.262  1.00  0.00           N  
ATOM    437 C4     C A  30     -11.343 -11.565  17.199  1.00  0.00           C  
ATOM    438 N4     C A  30     -10.020 -11.606  17.363  1.00  0.00           N  
ATOM    439 C5     C A  30     -12.134 -10.701  18.022  1.00  0.00           C  
ATOM    440 C6     C A  30     -13.466 -10.691  17.821  1.00  0.00           C  
ATOM    441 H5'    C A  30     -17.018  -9.119  19.517  1.00  0.00           H  
ATOM    442 H5''   C A  30     -17.516 -10.583  20.388  1.00  0.00           H  
ATOM    443 H4'    C A  30     -18.042 -10.779  17.995  1.00  0.00           H  
ATOM    444 H3'    C A  30     -15.983 -12.581  19.267  1.00  0.00           H  
ATOM    445 H2'    C A  30     -15.382 -13.547  17.217  1.00  0.00           H  
ATOM    446 HO2'   C A  30     -16.829 -13.928  15.700  1.00  0.00           H  
ATOM    447 H1'    C A  30     -15.687 -11.357  15.559  1.00  0.00           H  
ATOM    448 H41    C A  30      -9.458 -12.213  16.785  1.00  0.00           H  
ATOM    449 H42    C A  30      -9.580 -11.027  18.065  1.00  0.00           H  
ATOM    450 H5     C A  30     -11.673 -10.075  18.785  1.00  0.00           H  
ATOM    451 H6     C A  30     -14.098 -10.043  18.426  1.00  0.00           H  
ATOM    452 P      U A  31     -18.432 -13.478  20.146  1.00  0.00           P  
ATOM    453 OP1    U A  31     -19.895 -13.692  20.099  1.00  0.00           O  
ATOM    454 OP2    U A  31     -17.859 -12.504  21.104  1.00  0.00           O  
ATOM    455 O5'    U A  31     -17.722 -14.903  20.394  1.00  0.00           O  
ATOM    456 C5'    U A  31     -17.467 -15.792  19.303  1.00  0.00           C  
ATOM    457 C4'    U A  31     -16.696 -17.029  19.754  1.00  0.00           C  
ATOM    458 O4'    U A  31     -15.287 -16.786  19.760  1.00  0.00           O  
ATOM    459 C3'    U A  31     -17.058 -17.415  21.180  1.00  0.00           C  
ATOM    460 O3'    U A  31     -17.175 -18.842  21.246  1.00  0.00           O  
ATOM    461 C2'    U A  31     -15.834 -16.997  21.978  1.00  0.00           C  
ATOM    462 O2'    U A  31     -15.674 -17.799  23.154  1.00  0.00           O  
ATOM    463 C1'    U A  31     -14.690 -17.225  20.991  1.00  0.00           C  
ATOM    464 N1     U A  31     -13.487 -16.456  21.385  1.00  0.00           N  
ATOM    465 C2     U A  31     -12.252 -16.986  21.053  1.00  0.00           C  
ATOM    466 O2     U A  31     -12.135 -18.056  20.459  1.00  0.00           O  
ATOM    467 N3     U A  31     -11.150 -16.240  21.432  1.00  0.00           N  
ATOM    468 C4     U A  31     -11.173 -15.030  22.103  1.00  0.00           C  
ATOM    469 O4     U A  31     -10.127 -14.454  22.391  1.00  0.00           O  
ATOM    470 C5     U A  31     -12.502 -14.553  22.409  1.00  0.00           C  
ATOM    471 C6     U A  31     -13.598 -15.263  22.050  1.00  0.00           C  
ATOM    472 H5'    U A  31     -16.885 -15.269  18.544  1.00  0.00           H  
ATOM    473 H5''   U A  31     -18.417 -16.104  18.868  1.00  0.00           H  
ATOM    474 H4'    U A  31     -16.913 -17.858  19.085  1.00  0.00           H  
ATOM    475 H3'    U A  31     -17.962 -16.910  21.525  1.00  0.00           H  
ATOM    476 H2'    U A  31     -15.900 -15.937  22.237  1.00  0.00           H  
ATOM    477 HO2'   U A  31     -16.550 -17.955  23.514  1.00  0.00           H  
ATOM    478 H1'    U A  31     -14.444 -18.287  20.964  1.00  0.00           H  
ATOM    479 H3     U A  31     -10.242 -16.617  21.198  1.00  0.00           H  
ATOM    480 H5     U A  31     -12.625 -13.607  22.937  1.00  0.00           H  
ATOM    481 H6     U A  31     -14.586 -14.878  22.293  1.00  0.00           H  
ATOM    482 P      G A  32     -18.514 -19.590  20.746  1.00  0.00           P  
ATOM    483 OP1    G A  32     -19.653 -19.089  21.546  1.00  0.00           O  
ATOM    484 OP2    G A  32     -18.238 -21.043  20.686  1.00  0.00           O  
ATOM    485 O5'    G A  32     -18.682 -19.045  19.237  1.00  0.00           O  
ATOM    486 C5'    G A  32     -19.011 -19.937  18.166  1.00  0.00           C  
ATOM    487 C4'    G A  32     -17.829 -20.140  17.222  1.00  0.00           C  
ATOM    488 O4'    G A  32     -16.723 -20.751  17.901  1.00  0.00           O  
ATOM    489 C3'    G A  32     -18.192 -21.074  16.075  1.00  0.00           C  
ATOM    490 O3'    G A  32     -18.603 -20.277  14.959  1.00  0.00           O  
ATOM    491 C2'    G A  32     -16.869 -21.741  15.737  1.00  0.00           C  
ATOM    492 O2'    G A  32     -16.105 -20.958  14.811  1.00  0.00           O  
ATOM    493 C1'    G A  32     -16.191 -21.810  17.096  1.00  0.00           C  
ATOM    494 N9     G A  32     -16.427 -23.115  17.748  1.00  0.00           N  
ATOM    495 C8     G A  32     -15.744 -23.716  18.754  1.00  0.00           C  
ATOM    496 N7     G A  32     -16.154 -24.876  19.147  1.00  0.00           N  
ATOM    497 C5     G A  32     -17.251 -25.091  18.306  1.00  0.00           C  
ATOM    498 C6     G A  32     -18.140 -26.197  18.234  1.00  0.00           C  
ATOM    499 O6     G A  32     -18.136 -27.225  18.908  1.00  0.00           O  
ATOM    500 N1     G A  32     -19.104 -26.013  17.250  1.00  0.00           N  
ATOM    501 C2     G A  32     -19.204 -24.906  16.433  1.00  0.00           C  
ATOM    502 N2     G A  32     -20.198 -24.914  15.544  1.00  0.00           N  
ATOM    503 N3     G A  32     -18.373 -23.861  16.494  1.00  0.00           N  
ATOM    504 C4     G A  32     -17.424 -24.017  17.446  1.00  0.00           C  
ATOM    505 H5'    G A  32     -19.848 -19.523  17.603  1.00  0.00           H  
ATOM    506 H5''   G A  32     -19.304 -20.903  18.581  1.00  0.00           H  
ATOM    507 H4'    G A  32     -17.515 -19.176  16.822  1.00  0.00           H  
ATOM    508 H3'    G A  32     -18.952 -21.802  16.365  1.00  0.00           H  
ATOM    509 H2'    G A  32     -17.043 -22.748  15.350  1.00  0.00           H  
ATOM    510 HO2'   G A  32     -16.692 -20.290  14.452  1.00  0.00           H  
ATOM    511 H1'    G A  32     -15.120 -21.650  16.977  1.00  0.00           H  
ATOM    512 H8     G A  32     -14.879 -23.238  19.216  1.00  0.00           H  
ATOM    513 H1     G A  32     -19.774 -26.762  17.140  1.00  0.00           H  
ATOM    514 H21    G A  32     -20.827 -25.702  15.496  1.00  0.00           H  
ATOM    515 H22    G A  32     -20.322 -24.131  14.916  1.00  0.00           H  
ATOM    516 P      G A  33     -18.677 -20.905  13.475  1.00  0.00           P  
ATOM    517 OP1    G A  33     -19.695 -20.155  12.706  1.00  0.00           O  
ATOM    518 OP2    G A  33     -18.778 -22.376  13.594  1.00  0.00           O  
ATOM    519 O5'    G A  33     -17.228 -20.547  12.874  1.00  0.00           O  
ATOM    520 C5'    G A  33     -16.734 -19.204  12.918  1.00  0.00           C  
ATOM    521 C4'    G A  33     -15.264 -19.122  12.508  1.00  0.00           C  
ATOM    522 O4'    G A  33     -14.401 -19.119  13.647  1.00  0.00           O  
ATOM    523 C3'    G A  33     -14.849 -20.332  11.687  1.00  0.00           C  
ATOM    524 O3'    G A  33     -15.091 -20.043  10.308  1.00  0.00           O  
ATOM    525 C2'    G A  33     -13.347 -20.399  11.915  1.00  0.00           C  
ATOM    526 O2'    G A  33     -12.634 -19.606  10.960  1.00  0.00           O  
ATOM    527 C1'    G A  33     -13.198 -19.838  13.329  1.00  0.00           C  
ATOM    528 N9     G A  33     -12.971 -20.921  14.306  1.00  0.00           N  
ATOM    529 C8     G A  33     -13.572 -22.133  14.412  1.00  0.00           C  
ATOM    530 N7     G A  33     -13.194 -22.906  15.371  1.00  0.00           N  
ATOM    531 C5     G A  33     -12.215 -22.130  15.996  1.00  0.00           C  
ATOM    532 C6     G A  33     -11.412 -22.422  17.129  1.00  0.00           C  
ATOM    533 O6     G A  33     -11.407 -23.438  17.820  1.00  0.00           O  
ATOM    534 N1     G A  33     -10.552 -21.372  17.429  1.00  0.00           N  
ATOM    535 C2     G A  33     -10.472 -20.185  16.728  1.00  0.00           C  
ATOM    536 N2     G A  33      -9.578 -19.301  17.168  1.00  0.00           N  
ATOM    537 N3     G A  33     -11.227 -19.902  15.660  1.00  0.00           N  
ATOM    538 C4     G A  33     -12.071 -20.912  15.350  1.00  0.00           C  
ATOM    539 H5'    G A  33     -16.840 -18.819  13.933  1.00  0.00           H  
ATOM    540 H5''   G A  33     -17.326 -18.586  12.241  1.00  0.00           H  
ATOM    541 H4'    G A  33     -15.098 -18.214  11.929  1.00  0.00           H  
ATOM    542 H3'    G A  33     -15.353 -21.241  12.016  1.00  0.00           H  
ATOM    543 H2'    G A  33     -13.011 -21.438  11.885  1.00  0.00           H  
ATOM    544 HO2'   G A  33     -12.069 -20.200  10.459  1.00  0.00           H  
ATOM    545 H1'    G A  33     -12.356 -19.147  13.355  1.00  0.00           H  
ATOM    546 H8     G A  33     -14.348 -22.442  13.712  1.00  0.00           H  
ATOM    547 H1     G A  33      -9.948 -21.510  18.225  1.00  0.00           H  
ATOM    548 H21    G A  33      -9.009 -19.516  17.974  1.00  0.00           H  
ATOM    549 H22    G A  33      -9.471 -18.414  16.695  1.00  0.00           H  
ATOM    550 P      G A  34     -14.985 -21.200   9.191  1.00  0.00           P  
ATOM    551 OP1    G A  34     -16.271 -21.930   9.161  1.00  0.00           O  
ATOM    552 OP2    G A  34     -13.722 -21.940   9.405  1.00  0.00           O  
ATOM    553 O5'    G A  34     -14.852 -20.356   7.825  1.00  0.00           O  
ATOM    554 C5'    G A  34     -13.879 -19.312   7.699  1.00  0.00           C  
ATOM    555 C4'    G A  34     -14.391 -17.996   8.286  1.00  0.00           C  
ATOM    556 O4'    G A  34     -13.838 -17.759   9.583  1.00  0.00           O  
ATOM    557 C3'    G A  34     -13.969 -16.808   7.437  1.00  0.00           C  
ATOM    558 O3'    G A  34     -14.963 -16.596   6.427  1.00  0.00           O  
ATOM    559 C2'    G A  34     -14.028 -15.646   8.414  1.00  0.00           C  
ATOM    560 O2'    G A  34     -15.224 -14.876   8.249  1.00  0.00           O  
ATOM    561 C1'    G A  34     -14.003 -16.343   9.770  1.00  0.00           C  
ATOM    562 N9     G A  34     -12.907 -15.826  10.613  1.00  0.00           N  
ATOM    563 C8     G A  34     -11.737 -15.240  10.253  1.00  0.00           C  
ATOM    564 N7     G A  34     -10.936 -14.877  11.197  1.00  0.00           N  
ATOM    565 C5     G A  34     -11.647 -15.260  12.338  1.00  0.00           C  
ATOM    566 C6     G A  34     -11.303 -15.132  13.711  1.00  0.00           C  
ATOM    567 O6     G A  34     -10.284 -14.651  14.199  1.00  0.00           O  
ATOM    568 N1     G A  34     -12.297 -15.643  14.536  1.00  0.00           N  
ATOM    569 C2     G A  34     -13.479 -16.207  14.099  1.00  0.00           C  
ATOM    570 N2     G A  34     -14.312 -16.639  15.046  1.00  0.00           N  
ATOM    571 N3     G A  34     -13.810 -16.332  12.811  1.00  0.00           N  
ATOM    572 C4     G A  34     -12.856 -15.840  11.988  1.00  0.00           C  
ATOM    573 H5'    G A  34     -13.648 -19.168   6.643  1.00  0.00           H  
ATOM    574 H5''   G A  34     -12.971 -19.605   8.223  1.00  0.00           H  
ATOM    575 H4'    G A  34     -15.477 -18.027   8.358  1.00  0.00           H  
ATOM    576 H3'    G A  34     -12.972 -16.938   7.015  1.00  0.00           H  
ATOM    577 H2'    G A  34     -13.141 -15.017   8.302  1.00  0.00           H  
ATOM    578 HO2'   G A  34     -15.025 -13.977   8.519  1.00  0.00           H  
ATOM    579 H1'    G A  34     -14.954 -16.178  10.276  1.00  0.00           H  
ATOM    580 H8     G A  34     -11.484 -15.079   9.203  1.00  0.00           H  
ATOM    581 H1     G A  34     -12.120 -15.586  15.529  1.00  0.00           H  
ATOM    582 H21    G A  34     -14.063 -16.542  16.020  1.00  0.00           H  
ATOM    583 H22    G A  34     -15.193 -17.060  14.789  1.00  0.00           H  
ATOM    584 P      A A  35     -14.737 -17.123   4.920  1.00  0.00           P  
ATOM    585 OP1    A A  35     -16.065 -17.336   4.302  1.00  0.00           O  
ATOM    586 OP2    A A  35     -13.759 -18.233   4.960  1.00  0.00           O  
ATOM    587 O5'    A A  35     -14.038 -15.863   4.192  1.00  0.00           O  
ATOM    588 C5'    A A  35     -14.340 -14.517   4.580  1.00  0.00           C  
ATOM    589 C4'    A A  35     -15.753 -14.113   4.171  1.00  0.00           C  
ATOM    590 O4'    A A  35     -16.700 -14.437   5.193  1.00  0.00           O  
ATOM    591 C3'    A A  35     -15.855 -12.607   3.962  1.00  0.00           C  
ATOM    592 O3'    A A  35     -15.647 -12.333   2.572  1.00  0.00           O  
ATOM    593 C2'    A A  35     -17.302 -12.292   4.301  1.00  0.00           C  
ATOM    594 O2'    A A  35     -18.138 -12.356   3.139  1.00  0.00           O  
ATOM    595 C1'    A A  35     -17.668 -13.383   5.305  1.00  0.00           C  
ATOM    596 N9     A A  35     -17.689 -12.846   6.681  1.00  0.00           N  
ATOM    597 C8     A A  35     -18.735 -12.665   7.524  1.00  0.00           C  
ATOM    598 N7     A A  35     -18.484 -12.173   8.690  1.00  0.00           N  
ATOM    599 C5     A A  35     -17.098 -11.998   8.630  1.00  0.00           C  
ATOM    600 C6     A A  35     -16.166 -11.507   9.549  1.00  0.00           C  
ATOM    601 N6     A A  35     -16.501 -11.075  10.765  1.00  0.00           N  
ATOM    602 N1     A A  35     -14.877 -11.473   9.167  1.00  0.00           N  
ATOM    603 C2     A A  35     -14.523 -11.897   7.954  1.00  0.00           C  
ATOM    604 N3     A A  35     -15.320 -12.381   7.006  1.00  0.00           N  
ATOM    605 C4     A A  35     -16.606 -12.406   7.413  1.00  0.00           C  
ATOM    606 H5'    A A  35     -13.626 -13.843   4.106  1.00  0.00           H  
ATOM    607 H5''   A A  35     -14.246 -14.426   5.660  1.00  0.00           H  
ATOM    608 H4'    A A  35     -16.024 -14.625   3.252  1.00  0.00           H  
ATOM    609 H3'    A A  35     -15.159 -12.058   4.598  1.00  0.00           H  
ATOM    610 H2'    A A  35     -17.369 -11.310   4.774  1.00  0.00           H  
ATOM    611 HO2'   A A  35     -18.571 -11.503   3.053  1.00  0.00           H  
ATOM    612 H1'    A A  35     -18.651 -13.783   5.061  1.00  0.00           H  
ATOM    613 H8     A A  35     -19.751 -12.925   7.228  1.00  0.00           H  
ATOM    614 H61    A A  35     -15.789 -10.728  11.391  1.00  0.00           H  
ATOM    615 H62    A A  35     -17.468 -11.091  11.056  1.00  0.00           H  
ATOM    616 H2     A A  35     -13.461 -11.840   7.711  1.00  0.00           H  
ATOM    617 P      G A  36     -15.000 -10.935   2.095  1.00  0.00           P  
ATOM    618 OP1    G A  36     -15.354 -10.725   0.674  1.00  0.00           O  
ATOM    619 OP2    G A  36     -13.580 -10.915   2.512  1.00  0.00           O  
ATOM    620 O5'    G A  36     -15.804  -9.852   2.977  1.00  0.00           O  
ATOM    621 C5'    G A  36     -15.344  -9.476   4.279  1.00  0.00           C  
ATOM    622 C4'    G A  36     -16.494  -9.420   5.282  1.00  0.00           C  
ATOM    623 O4'    G A  36     -16.286 -10.336   6.366  1.00  0.00           O  
ATOM    624 C3'    G A  36     -16.611  -8.038   5.909  1.00  0.00           C  
ATOM    625 O3'    G A  36     -17.584  -7.293   5.167  1.00  0.00           O  
ATOM    626 C2'    G A  36     -17.170  -8.321   7.293  1.00  0.00           C  
ATOM    627 O2'    G A  36     -18.602  -8.379   7.285  1.00  0.00           O  
ATOM    628 C1'    G A  36     -16.558  -9.676   7.612  1.00  0.00           C  
ATOM    629 N9     G A  36     -15.313  -9.527   8.391  1.00  0.00           N  
ATOM    630 C8     G A  36     -14.026  -9.691   8.000  1.00  0.00           C  
ATOM    631 N7     G A  36     -13.102  -9.489   8.877  1.00  0.00           N  
ATOM    632 C5     G A  36     -13.851  -9.146  10.007  1.00  0.00           C  
ATOM    633 C6     G A  36     -13.420  -8.803  11.316  1.00  0.00           C  
ATOM    634 O6     G A  36     -12.270  -8.722  11.743  1.00  0.00           O  
ATOM    635 N1     G A  36     -14.495  -8.527  12.151  1.00  0.00           N  
ATOM    636 C2     G A  36     -15.823  -8.571  11.779  1.00  0.00           C  
ATOM    637 N2     G A  36     -16.712  -8.267  12.725  1.00  0.00           N  
ATOM    638 N3     G A  36     -16.238  -8.891  10.549  1.00  0.00           N  
ATOM    639 C4     G A  36     -15.208  -9.166   9.717  1.00  0.00           C  
ATOM    640 H5'    G A  36     -14.872  -8.495   4.220  1.00  0.00           H  
ATOM    641 H5''   G A  36     -14.610 -10.204   4.623  1.00  0.00           H  
ATOM    642 H4'    G A  36     -17.427  -9.670   4.776  1.00  0.00           H  
ATOM    643 H3'    G A  36     -15.647  -7.528   5.956  1.00  0.00           H  
ATOM    644 H2'    G A  36     -16.812  -7.569   8.004  1.00  0.00           H  
ATOM    645 HO2'   G A  36     -18.907  -8.034   8.130  1.00  0.00           H  
ATOM    646 H1'    G A  36     -17.272 -10.274   8.177  1.00  0.00           H  
ATOM    647 H8     G A  36     -13.783  -9.986   6.979  1.00  0.00           H  
ATOM    648 H1     G A  36     -14.262  -8.280  13.103  1.00  0.00           H  
ATOM    649 H21    G A  36     -16.397  -8.024  13.654  1.00  0.00           H  
ATOM    650 H22    G A  36     -17.699  -8.277  12.513  1.00  0.00           H  
ATOM    651 P      C A  37     -17.151  -6.014   4.290  1.00  0.00           P  
ATOM    652 OP1    C A  37     -18.091  -5.894   3.153  1.00  0.00           O  
ATOM    653 OP2    C A  37     -15.693  -6.091   4.037  1.00  0.00           O  
ATOM    654 O5'    C A  37     -17.430  -4.795   5.304  1.00  0.00           O  
ATOM    655 C5'    C A  37     -16.352  -4.043   5.866  1.00  0.00           C  
ATOM    656 C4'    C A  37     -16.573  -3.789   7.352  1.00  0.00           C  
ATOM    657 O4'    C A  37     -16.526  -5.010   8.093  1.00  0.00           O  
ATOM    658 C3'    C A  37     -15.482  -2.900   7.924  1.00  0.00           C  
ATOM    659 O3'    C A  37     -15.975  -1.554   7.929  1.00  0.00           O  
ATOM    660 C2'    C A  37     -15.349  -3.372   9.364  1.00  0.00           C  
ATOM    661 O2'    C A  37     -16.222  -2.647  10.240  1.00  0.00           O  
ATOM    662 C1'    C A  37     -15.743  -4.850   9.284  1.00  0.00           C  
ATOM    663 N1     C A  37     -14.547  -5.722   9.255  1.00  0.00           N  
ATOM    664 C2     C A  37     -13.844  -5.890  10.439  1.00  0.00           C  
ATOM    665 O2     C A  37     -14.221  -5.330  11.467  1.00  0.00           O  
ATOM    666 N3     C A  37     -12.739  -6.684  10.426  1.00  0.00           N  
ATOM    667 C4     C A  37     -12.339  -7.289   9.301  1.00  0.00           C  
ATOM    668 N4     C A  37     -11.248  -8.055   9.324  1.00  0.00           N  
ATOM    669 C5     C A  37     -13.060  -7.121   8.078  1.00  0.00           C  
ATOM    670 C6     C A  37     -14.152  -6.334   8.098  1.00  0.00           C  
ATOM    671 H5'    C A  37     -16.278  -3.086   5.349  1.00  0.00           H  
ATOM    672 H5''   C A  37     -15.420  -4.593   5.730  1.00  0.00           H  
ATOM    673 H4'    C A  37     -17.543  -3.318   7.499  1.00  0.00           H  
ATOM    674 H3'    C A  37     -14.545  -2.994   7.374  1.00  0.00           H  
ATOM    675 H2'    C A  37     -14.310  -3.282   9.691  1.00  0.00           H  
ATOM    676 HO2'   C A  37     -17.121  -2.805   9.944  1.00  0.00           H  
ATOM    677 H1'    C A  37     -16.353  -5.106  10.151  1.00  0.00           H  
ATOM    678 H41    C A  37     -10.734  -8.175  10.185  1.00  0.00           H  
ATOM    679 H42    C A  37     -10.936  -8.514   8.480  1.00  0.00           H  
ATOM    680 H5     C A  37     -12.736  -7.612   7.161  1.00  0.00           H  
ATOM    681 H6     C A  37     -14.727  -6.187   7.186  1.00  0.00           H  
ATOM    682 P      U A  38     -15.361  -0.443   6.936  1.00  0.00           P  
ATOM    683 OP1    U A  38     -16.439   0.011   6.030  1.00  0.00           O  
ATOM    684 OP2    U A  38     -14.097  -0.970   6.371  1.00  0.00           O  
ATOM    685 O5'    U A  38     -15.004   0.765   7.943  1.00  0.00           O  
ATOM    686 C5'    U A  38     -13.682   1.311   8.004  1.00  0.00           C  
ATOM    687 C4'    U A  38     -13.079   1.157   9.397  1.00  0.00           C  
ATOM    688 O4'    U A  38     -12.779  -0.209   9.683  1.00  0.00           O  
ATOM    689 C3'    U A  38     -11.759   1.897   9.503  1.00  0.00           C  
ATOM    690 O3'    U A  38     -12.022   3.209  10.011  1.00  0.00           O  
ATOM    691 C2'    U A  38     -10.998   1.114  10.563  1.00  0.00           C  
ATOM    692 O2'    U A  38     -11.247   1.626  11.877  1.00  0.00           O  
ATOM    693 C1'    U A  38     -11.544  -0.306  10.409  1.00  0.00           C  
ATOM    694 N1     U A  38     -10.575  -1.171   9.702  1.00  0.00           N  
ATOM    695 C2     U A  38      -9.540  -1.708  10.446  1.00  0.00           C  
ATOM    696 O2     U A  38      -9.412  -1.484  11.649  1.00  0.00           O  
ATOM    697 N3     U A  38      -8.659  -2.520   9.761  1.00  0.00           N  
ATOM    698 C4     U A  38      -8.720  -2.843   8.417  1.00  0.00           C  
ATOM    699 O4     U A  38      -7.881  -3.589   7.915  1.00  0.00           O  
ATOM    700 C5     U A  38      -9.829  -2.239   7.716  1.00  0.00           C  
ATOM    701 C6     U A  38     -10.707  -1.436   8.365  1.00  0.00           C  
ATOM    702 H5'    U A  38     -13.725   2.372   7.752  1.00  0.00           H  
ATOM    703 H5''   U A  38     -13.047   0.798   7.282  1.00  0.00           H  
ATOM    704 H4'    U A  38     -13.776   1.539  10.142  1.00  0.00           H  
ATOM    705 H3'    U A  38     -11.224   1.922   8.552  1.00  0.00           H  
ATOM    706 H2'    U A  38      -9.930   1.127  10.339  1.00  0.00           H  
ATOM    707 HO2'   U A  38     -12.200   1.645  12.002  1.00  0.00           H  
ATOM    708 H1'    U A  38     -11.741  -0.722  11.396  1.00  0.00           H  
ATOM    709 H3     U A  38      -7.893  -2.911  10.289  1.00  0.00           H  
ATOM    710 H5     U A  38      -9.962  -2.431   6.652  1.00  0.00           H  
ATOM    711 H6     U A  38     -11.530  -0.988   7.809  1.00  0.00           H  
ATOM    712 P      C A  39     -11.177   4.475   9.488  1.00  0.00           P  
ATOM    713 OP1    C A  39     -11.898   5.707   9.887  1.00  0.00           O  
ATOM    714 OP2    C A  39     -10.833   4.249   8.066  1.00  0.00           O  
ATOM    715 O5'    C A  39      -9.824   4.376  10.355  1.00  0.00           O  
ATOM    716 C5'    C A  39      -9.733   5.001  11.640  1.00  0.00           C  
ATOM    717 C4'    C A  39      -8.371   4.760  12.286  1.00  0.00           C  
ATOM    718 O4'    C A  39      -8.154   3.370  12.532  1.00  0.00           O  
ATOM    719 C3'    C A  39      -7.242   5.195  11.367  1.00  0.00           C  
ATOM    720 O3'    C A  39      -6.887   6.544  11.696  1.00  0.00           O  
ATOM    721 C2'    C A  39      -6.094   4.280  11.763  1.00  0.00           C  
ATOM    722 O2'    C A  39      -5.323   4.835  12.834  1.00  0.00           O  
ATOM    723 C1'    C A  39      -6.806   3.001  12.201  1.00  0.00           C  
ATOM    724 N1     C A  39      -6.771   1.981  11.128  1.00  0.00           N  
ATOM    725 C2     C A  39      -5.760   1.032  11.182  1.00  0.00           C  
ATOM    726 O2     C A  39      -4.941   1.049  12.101  1.00  0.00           O  
ATOM    727 N3     C A  39      -5.702   0.092  10.200  1.00  0.00           N  
ATOM    728 C4     C A  39      -6.597   0.080   9.204  1.00  0.00           C  
ATOM    729 N4     C A  39      -6.504  -0.848   8.254  1.00  0.00           N  
ATOM    730 C5     C A  39      -7.644   1.054   9.145  1.00  0.00           C  
ATOM    731 C6     C A  39      -7.694   1.981  10.122  1.00  0.00           C  
ATOM    732 H5'    C A  39     -10.510   4.597  12.288  1.00  0.00           H  
ATOM    733 H5''   C A  39      -9.885   6.074  11.524  1.00  0.00           H  
ATOM    734 H4'    C A  39      -8.310   5.307  13.225  1.00  0.00           H  
ATOM    735 H3'    C A  39      -7.508   5.085  10.313  1.00  0.00           H  
ATOM    736 H2'    C A  39      -5.461   4.078  10.893  1.00  0.00           H  
ATOM    737 HO2'   C A  39      -4.397   4.699  12.620  1.00  0.00           H  
ATOM    738 H1'    C A  39      -6.311   2.605  13.087  1.00  0.00           H  
ATOM    739 H41    C A  39      -5.767  -1.538   8.291  1.00  0.00           H  
ATOM    740 H42    C A  39      -7.170  -0.863   7.493  1.00  0.00           H  
ATOM    741 H5     C A  39      -8.378   1.045   8.339  1.00  0.00           H  
ATOM    742 H6     C A  39      -8.481   2.736  10.108  1.00  0.00           H  
ATOM    743 P      U A  40      -6.128   7.484  10.629  1.00  0.00           P  
ATOM    744 OP1    U A  40      -6.625   8.867  10.796  1.00  0.00           O  
ATOM    745 OP2    U A  40      -6.194   6.832   9.301  1.00  0.00           O  
ATOM    746 O5'    U A  40      -4.602   7.434  11.138  1.00  0.00           O  
ATOM    747 C5'    U A  40      -4.278   7.727  12.500  1.00  0.00           C  
ATOM    748 C4'    U A  40      -2.787   7.557  12.774  1.00  0.00           C  
ATOM    749 O4'    U A  40      -2.376   6.191  12.630  1.00  0.00           O  
ATOM    750 C3'    U A  40      -1.952   8.340  11.774  1.00  0.00           C  
ATOM    751 O3'    U A  40      -1.643   9.618  12.335  1.00  0.00           O  
ATOM    752 C2'    U A  40      -0.680   7.520  11.698  1.00  0.00           C  
ATOM    753 O2'    U A  40       0.197   7.799  12.795  1.00  0.00           O  
ATOM    754 C1'    U A  40      -1.225   6.103  11.768  1.00  0.00           C  
ATOM    755 N1     U A  40      -1.582   5.608  10.421  1.00  0.00           N  
ATOM    756 C2     U A  40      -0.545   5.338   9.542  1.00  0.00           C  
ATOM    757 O2     U A  40       0.637   5.477   9.858  1.00  0.00           O  
ATOM    758 N3     U A  40      -0.914   4.901   8.284  1.00  0.00           N  
ATOM    759 C4     U A  40      -2.207   4.707   7.832  1.00  0.00           C  
ATOM    760 O4     U A  40      -2.418   4.317   6.687  1.00  0.00           O  
ATOM    761 C5     U A  40      -3.224   5.010   8.813  1.00  0.00           C  
ATOM    762 C6     U A  40      -2.891   5.442  10.052  1.00  0.00           C  
ATOM    763 H5'    U A  40      -4.837   7.054  13.150  1.00  0.00           H  
ATOM    764 H5''   U A  40      -4.565   8.755  12.720  1.00  0.00           H  
ATOM    765 H4'    U A  40      -2.560   7.896  13.783  1.00  0.00           H  
ATOM    766 H3'    U A  40      -2.444   8.419  10.803  1.00  0.00           H  
ATOM    767 H2'    U A  40      -0.180   7.687  10.739  1.00  0.00           H  
ATOM    768 HO2'   U A  40       1.097   7.688  12.478  1.00  0.00           H  
ATOM    769 H1'    U A  40      -0.476   5.447  12.211  1.00  0.00           H  
ATOM    770 H3     U A  40      -0.169   4.703   7.633  1.00  0.00           H  
ATOM    771 H5     U A  40      -4.275   4.885   8.553  1.00  0.00           H  
ATOM    772 H6     U A  40      -3.680   5.663  10.770  1.00  0.00           H  
ATOM    773 P      C A  41      -1.186  10.839  11.387  1.00  0.00           P  
ATOM    774 OP1    C A  41      -0.884  12.003  12.248  1.00  0.00           O  
ATOM    775 OP2    C A  41      -2.168  10.967  10.289  1.00  0.00           O  
ATOM    776 O5'    C A  41       0.199  10.301  10.762  1.00  0.00           O  
ATOM    777 C5'    C A  41       1.220   9.761  11.608  1.00  0.00           C  
ATOM    778 C4'    C A  41       2.308   9.056  10.801  1.00  0.00           C  
ATOM    779 O4'    C A  41       1.754   8.121   9.876  1.00  0.00           O  
ATOM    780 C3'    C A  41       3.084  10.040   9.950  1.00  0.00           C  
ATOM    781 O3'    C A  41       4.179  10.534  10.725  1.00  0.00           O  
ATOM    782 C2'    C A  41       3.628   9.167   8.827  1.00  0.00           C  
ATOM    783 O2'    C A  41       4.902   8.608   9.166  1.00  0.00           O  
ATOM    784 C1'    C A  41       2.561   8.075   8.687  1.00  0.00           C  
ATOM    785 N1     C A  41       1.741   8.293   7.475  1.00  0.00           N  
ATOM    786 C2     C A  41       2.046   7.539   6.349  1.00  0.00           C  
ATOM    787 O2     C A  41       2.948   6.704   6.388  1.00  0.00           O  
ATOM    788 N3     C A  41       1.320   7.749   5.216  1.00  0.00           N  
ATOM    789 C4     C A  41       0.337   8.658   5.186  1.00  0.00           C  
ATOM    790 N4     C A  41      -0.338   8.852   4.052  1.00  0.00           N  
ATOM    791 C5     C A  41       0.016   9.434   6.346  1.00  0.00           C  
ATOM    792 C6     C A  41       0.739   9.221   7.461  1.00  0.00           C  
ATOM    793 H5'    C A  41       0.771   9.047  12.298  1.00  0.00           H  
ATOM    794 H5''   C A  41       1.672  10.572  12.181  1.00  0.00           H  
ATOM    795 H4'    C A  41       2.988   8.537  11.475  1.00  0.00           H  
ATOM    796 H3'    C A  41       2.447  10.842   9.572  1.00  0.00           H  
ATOM    797 H2'    C A  41       3.692   9.746   7.902  1.00  0.00           H  
ATOM    798 HO2'   C A  41       5.575   9.196   8.812  1.00  0.00           H  
ATOM    799 H1'    C A  41       3.048   7.102   8.623  1.00  0.00           H  
ATOM    800 H41    C A  41      -0.114   8.307   3.232  1.00  0.00           H  
ATOM    801 H42    C A  41      -1.071   9.544   4.012  1.00  0.00           H  
ATOM    802 H5     C A  41      -0.788  10.171   6.327  1.00  0.00           H  
ATOM    803 H6     C A  41       0.519   9.791   8.364  1.00  0.00           H  
ATOM    804 P      U A  42       4.309  12.105  11.058  1.00  0.00           P  
ATOM    805 OP1    U A  42       4.859  12.242  12.425  1.00  0.00           O  
ATOM    806 OP2    U A  42       3.030  12.765  10.708  1.00  0.00           O  
ATOM    807 O5'    U A  42       5.433  12.590  10.011  1.00  0.00           O  
ATOM    808 C5'    U A  42       5.188  12.547   8.603  1.00  0.00           C  
ATOM    809 C4'    U A  42       6.410  12.044   7.840  1.00  0.00           C  
ATOM    810 O4'    U A  42       6.150  10.776   7.223  1.00  0.00           O  
ATOM    811 C3'    U A  42       6.787  12.990   6.710  1.00  0.00           C  
ATOM    812 O3'    U A  42       7.822  13.863   7.177  1.00  0.00           O  
ATOM    813 C2'    U A  42       7.373  12.059   5.666  1.00  0.00           C  
ATOM    814 O2'    U A  42       8.752  11.775   5.925  1.00  0.00           O  
ATOM    815 C1'    U A  42       6.505  10.816   5.830  1.00  0.00           C  
ATOM    816 N1     U A  42       5.305  10.886   4.964  1.00  0.00           N  
ATOM    817 C2     U A  42       5.505  10.883   3.595  1.00  0.00           C  
ATOM    818 O2     U A  42       6.626  10.809   3.095  1.00  0.00           O  
ATOM    819 N3     U A  42       4.367  10.963   2.814  1.00  0.00           N  
ATOM    820 C4     U A  42       3.065  11.046   3.271  1.00  0.00           C  
ATOM    821 O4     U A  42       2.127  11.119   2.478  1.00  0.00           O  
ATOM    822 C5     U A  42       2.946  11.043   4.711  1.00  0.00           C  
ATOM    823 C6     U A  42       4.044  10.964   5.501  1.00  0.00           C  
ATOM    824 H5'    U A  42       4.935  13.550   8.255  1.00  0.00           H  
ATOM    825 H5''   U A  42       4.347  11.882   8.404  1.00  0.00           H  
ATOM    826 H4'    U A  42       7.250  11.943   8.526  1.00  0.00           H  
ATOM    827 H3'    U A  42       5.925  13.538   6.329  1.00  0.00           H  
ATOM    828 H2'    U A  42       7.238  12.483   4.667  1.00  0.00           H  
ATOM    829 HO2'   U A  42       8.841  11.630   6.869  1.00  0.00           H  
ATOM    830 H1'    U A  42       7.089   9.931   5.575  1.00  0.00           H  
ATOM    831 H3     U A  42       4.497  10.961   1.814  1.00  0.00           H  
ATOM    832 H5     U A  42       1.958  11.102   5.169  1.00  0.00           H  
ATOM    833 H6     U A  42       3.925  10.965   6.583  1.00  0.00           H  
ATOM    834 P      G A  43       7.939  15.370   6.622  1.00  0.00           P  
ATOM    835 OP1    G A  43       8.513  16.213   7.694  1.00  0.00           O  
ATOM    836 OP2    G A  43       6.647  15.742   6.003  1.00  0.00           O  
ATOM    837 O5'    G A  43       9.036  15.229   5.453  1.00  0.00           O  
ATOM    838 C5'    G A  43      10.372  14.816   5.757  1.00  0.00           C  
ATOM    839 C4'    G A  43      11.177  14.545   4.491  1.00  0.00           C  
ATOM    840 O4'    G A  43      10.702  13.381   3.809  1.00  0.00           O  
ATOM    841 C3'    G A  43      11.032  15.682   3.493  1.00  0.00           C  
ATOM    842 O3'    G A  43      12.060  16.644   3.742  1.00  0.00           O  
ATOM    843 C2'    G A  43      11.315  14.996   2.171  1.00  0.00           C  
ATOM    844 O2'    G A  43      12.721  14.906   1.914  1.00  0.00           O  
ATOM    845 C1'    G A  43      10.698  13.619   2.390  1.00  0.00           C  
ATOM    846 N9     G A  43       9.327  13.566   1.847  1.00  0.00           N  
ATOM    847 C8     G A  43       8.136  13.712   2.481  1.00  0.00           C  
ATOM    848 N7     G A  43       7.065  13.633   1.765  1.00  0.00           N  
ATOM    849 C5     G A  43       7.590  13.405   0.489  1.00  0.00           C  
ATOM    850 C6     G A  43       6.922  13.225  -0.751  1.00  0.00           C  
ATOM    851 O6     G A  43       5.714  13.233  -0.975  1.00  0.00           O  
ATOM    852 N1     G A  43       7.822  13.023  -1.789  1.00  0.00           N  
ATOM    853 C2     G A  43       9.197  12.998  -1.656  1.00  0.00           C  
ATOM    854 N2     G A  43       9.897  12.791  -2.773  1.00  0.00           N  
ATOM    855 N3     G A  43       9.831  13.166  -0.494  1.00  0.00           N  
ATOM    856 C4     G A  43       8.975  13.364   0.533  1.00  0.00           C  
ATOM    857 H5'    G A  43      10.337  13.906   6.356  1.00  0.00           H  
ATOM    858 H5''   G A  43      10.865  15.601   6.331  1.00  0.00           H  
ATOM    859 H4'    G A  43      12.227  14.413   4.744  1.00  0.00           H  
ATOM    860 H3'    G A  43      10.034  16.123   3.518  1.00  0.00           H  
ATOM    861 H2'    G A  43      10.799  15.514   1.360  1.00  0.00           H  
ATOM    862 HO2'   G A  43      13.016  14.051   2.236  1.00  0.00           H  
ATOM    863 H1'    G A  43      11.312  12.867   1.896  1.00  0.00           H  
ATOM    864 H8     G A  43       8.086  13.892   3.554  1.00  0.00           H  
ATOM    865 H1     G A  43       7.418  12.886  -2.703  1.00  0.00           H  
ATOM    866 H21    G A  43       9.417  12.664  -3.652  1.00  0.00           H  
ATOM    867 H22    G A  43      10.906  12.764  -2.738  1.00  0.00           H  
ATOM    868 P      C A  44      11.801  18.210   3.463  1.00  0.00           P  
ATOM    869 OP1    C A  44      12.728  18.993   4.309  1.00  0.00           O  
ATOM    870 OP2    C A  44      10.343  18.459   3.541  1.00  0.00           O  
ATOM    871 O5'    C A  44      12.256  18.372   1.928  1.00  0.00           O  
ATOM    872 C5'    C A  44      13.639  18.298   1.567  1.00  0.00           C  
ATOM    873 C4'    C A  44      13.818  17.981   0.085  1.00  0.00           C  
ATOM    874 O4'    C A  44      13.072  16.821  -0.290  1.00  0.00           O  
ATOM    875 C3'    C A  44      13.292  19.111  -0.786  1.00  0.00           C  
ATOM    876 O3'    C A  44      14.397  19.944  -1.151  1.00  0.00           O  
ATOM    877 C2'    C A  44      12.794  18.394  -2.030  1.00  0.00           C  
ATOM    878 O2'    C A  44      13.844  18.209  -2.987  1.00  0.00           O  
ATOM    879 C1'    C A  44      12.303  17.057  -1.480  1.00  0.00           C  
ATOM    880 N1     C A  44      10.850  17.099  -1.197  1.00  0.00           N  
ATOM    881 C2     C A  44      10.000  16.502  -2.117  1.00  0.00           C  
ATOM    882 O2     C A  44      10.457  15.961  -3.123  1.00  0.00           O  
ATOM    883 N3     C A  44       8.663  16.532  -1.875  1.00  0.00           N  
ATOM    884 C4     C A  44       8.175  17.122  -0.775  1.00  0.00           C  
ATOM    885 N4     C A  44       6.859  17.130  -0.568  1.00  0.00           N  
ATOM    886 C5     C A  44       9.045  17.736   0.177  1.00  0.00           C  
ATOM    887 C6     C A  44      10.369  17.702  -0.071  1.00  0.00           C  
ATOM    888 H5'    C A  44      14.119  17.516   2.156  1.00  0.00           H  
ATOM    889 H5''   C A  44      14.117  19.252   1.786  1.00  0.00           H  
ATOM    890 H4'    C A  44      14.872  17.815  -0.129  1.00  0.00           H  
ATOM    891 H3'    C A  44      12.498  19.673  -0.292  1.00  0.00           H  
ATOM    892 H2'    C A  44      11.960  18.947  -2.471  1.00  0.00           H  
ATOM    893 HO2'   C A  44      14.593  17.831  -2.520  1.00  0.00           H  
ATOM    894 H1'    C A  44      12.503  16.274  -2.210  1.00  0.00           H  
ATOM    895 H41    C A  44       6.238  16.696  -1.239  1.00  0.00           H  
ATOM    896 H42    C A  44       6.480  17.569   0.258  1.00  0.00           H  
ATOM    897 H5     C A  44       8.652  18.218   1.073  1.00  0.00           H  
ATOM    898 H6     C A  44      11.060  18.156   0.639  1.00  0.00           H  
ATOM    899 P      C A  45      14.176  21.503  -1.488  1.00  0.00           P  
ATOM    900 OP1    C A  45      15.474  22.201  -1.328  1.00  0.00           O  
ATOM    901 OP2    C A  45      12.987  21.977  -0.745  1.00  0.00           O  
ATOM    902 O5'    C A  45      13.809  21.475  -3.056  1.00  0.00           O  
ATOM    903 C5'    C A  45      14.776  21.059  -4.026  1.00  0.00           C  
ATOM    904 C4'    C A  45      14.198  21.079  -5.438  1.00  0.00           C  
ATOM    905 O4'    C A  45      13.276  20.003  -5.633  1.00  0.00           O  
ATOM    906 C3'    C A  45      13.411  22.357  -5.691  1.00  0.00           C  
ATOM    907 O3'    C A  45      14.242  23.381  -6.249  1.00  0.00           O  
ATOM    908 C2'    C A  45      12.347  21.903  -6.674  1.00  0.00           C  
ATOM    909 O2'    C A  45      12.826  21.951  -8.024  1.00  0.00           O  
ATOM    910 C1'    C A  45      12.061  20.468  -6.236  1.00  0.00           C  
ATOM    911 N1     C A  45      10.924  20.411  -5.289  1.00  0.00           N  
ATOM    912 C2     C A  45       9.724  19.885  -5.754  1.00  0.00           C  
ATOM    913 O2     C A  45       9.629  19.481  -6.912  1.00  0.00           O  
ATOM    914 N3     C A  45       8.668  19.833  -4.896  1.00  0.00           N  
ATOM    915 C4     C A  45       8.781  20.275  -3.636  1.00  0.00           C  
ATOM    916 N4     C A  45       7.725  20.214  -2.826  1.00  0.00           N  
ATOM    917 C5     C A  45      10.013  20.815  -3.153  1.00  0.00           C  
ATOM    918 C6     C A  45      11.053  20.866  -4.007  1.00  0.00           C  
ATOM    919 H5'    C A  45      15.105  20.048  -3.791  1.00  0.00           H  
ATOM    920 H5''   C A  45      15.634  21.731  -3.985  1.00  0.00           H  
ATOM    921 H4'    C A  45      15.006  20.996  -6.165  1.00  0.00           H  
ATOM    922 H3'    C A  45      12.943  22.699  -4.764  1.00  0.00           H  
ATOM    923 HO3'   C A  45      14.780  23.733  -5.535  1.00  0.00           H  
ATOM    924 H2'    C A  45      11.450  22.515  -6.561  1.00  0.00           H  
ATOM    925 HO2'   C A  45      12.082  22.182  -8.583  1.00  0.00           H  
ATOM    926 H1'    C A  45      11.830  19.863  -7.113  1.00  0.00           H  
ATOM    927 H41    C A  45       6.852  19.833  -3.162  1.00  0.00           H  
ATOM    928 H42    C A  45       7.798  20.550  -1.875  1.00  0.00           H  
ATOM    929 H5     C A  45      10.107  21.175  -2.128  1.00  0.00           H  
ATOM    930 H6     C A  45      12.009  21.268  -3.669  1.00  0.00           H  
