# Supplementary material for: Characterizing RNA ensembles from NMR data with kinematic models
Source: Nucleic Acids Res. 2014 Aug 11;42(15):9562–72. doi: 10.1093/nar/gku707 (PMC4150802; doi:10.1093/nar/gku707)
Supplement: SUPPLEMENTARY DATA [file supp_gku707_nar-01345-z-2014-File011.pdb]

REMARK	ID = 10962
REMARK	Parent ID = 8375
REMARK	Tree depth = 10
REMARK	Tree-path = 10962 8375 6085 1172 215 76 32 28 23 16 0
REMARK	RMSD_initial = 0
ATOM      1 O5'    G A  17       1.958  22.048  -7.397  1.00  0.00           O  
ATOM      2 C5'    G A  17       1.627  22.127  -8.786  1.00  0.00           C  
ATOM      3 C4'    G A  17       2.645  21.389  -9.653  1.00  0.00           C  
ATOM      4 O4'    G A  17       3.877  22.117  -9.733  1.00  0.00           O  
ATOM      5 C3'    G A  17       2.995  20.027  -9.061  1.00  0.00           C  
ATOM      6 O3'    G A  17       2.223  19.030  -9.739  1.00  0.00           O  
ATOM      7 C2'    G A  17       4.454  19.846  -9.441  1.00  0.00           C  
ATOM      8 O2'    G A  17       4.591  19.292 -10.756  1.00  0.00           O  
ATOM      9 C1'    G A  17       4.980  21.273  -9.377  1.00  0.00           C  
ATOM     10 N9     G A  17       5.482  21.586  -8.022  1.00  0.00           N  
ATOM     11 C8     G A  17       4.875  22.242  -7.002  1.00  0.00           C  
ATOM     12 N7     G A  17       5.540  22.388  -5.904  1.00  0.00           N  
ATOM     13 C5     G A  17       6.745  21.753  -6.215  1.00  0.00           C  
ATOM     14 C6     G A  17       7.906  21.568  -5.420  1.00  0.00           C  
ATOM     15 O6     G A  17       8.104  21.933  -4.262  1.00  0.00           O  
ATOM     16 N1     G A  17       8.894  20.877  -6.109  1.00  0.00           N  
ATOM     17 C2     G A  17       8.784  20.416  -7.407  1.00  0.00           C  
ATOM     18 N2     G A  17       9.840  19.763  -7.894  1.00  0.00           N  
ATOM     19 N3     G A  17       7.695  20.586  -8.163  1.00  0.00           N  
ATOM     20 C4     G A  17       6.718  21.258  -7.510  1.00  0.00           C  
ATOM     21 H5'    G A  17       1.600  23.175  -9.085  1.00  0.00           H  
ATOM     22 H5''   G A  17       0.641  21.687  -8.942  1.00  0.00           H  
ATOM     23 H4'    G A  17       2.241  21.256 -10.655  1.00  0.00           H  
ATOM     24 H3'    G A  17       2.848  20.000  -7.981  1.00  0.00           H  
ATOM     25 H2'    G A  17       4.964  19.226  -8.701  1.00  0.00           H  
ATOM     26 HO2'   G A  17       5.264  19.802 -11.213  1.00  0.00           H  
ATOM     27 H1'    G A  17       5.786  21.397 -10.101  1.00  0.00           H  
ATOM     28 H8     G A  17       3.859  22.626  -7.100  1.00  0.00           H  
ATOM     29 H1     G A  17       9.752  20.711  -5.604  1.00  0.00           H  
ATOM     30 H21    G A  17      10.661  19.635  -7.321  1.00  0.00           H  
ATOM     31 H22    G A  17       9.817  19.397  -8.834  1.00  0.00           H  
ATOM     33 P      G A  18       1.785  17.672  -8.992  1.00  0.00           P  
ATOM     34 OP1    G A  18       0.661  17.071  -9.749  1.00  0.00           O  
ATOM     35 OP2    G A  18       1.629  17.961  -7.550  1.00  0.00           O  
ATOM     36 O5'    G A  18       3.079  16.731  -9.181  1.00  0.00           O  
ATOM     37 C5'    G A  18       3.515  16.340 -10.485  1.00  0.00           C  
ATOM     38 C4'    G A  18       4.882  15.664 -10.442  1.00  0.00           C  
ATOM     39 O4'    G A  18       5.843  16.475  -9.750  1.00  0.00           O  
ATOM     40 C3'    G A  18       4.820  14.347  -9.679  1.00  0.00           C  
ATOM     41 O3'    G A  18       4.640  13.287 -10.621  1.00  0.00           O  
ATOM     42 C2'    G A  18       6.209  14.235  -9.080  1.00  0.00           C  
ATOM     43 O2'    G A  18       7.148  13.691 -10.015  1.00  0.00           O  
ATOM     44 C1'    G A  18       6.522  15.690  -8.755  1.00  0.00           C  
ATOM     45 N9     G A  18       6.061  16.037  -7.395  1.00  0.00           N  
ATOM     46 C8     G A  18       5.111  16.921  -7.001  1.00  0.00           C  
ATOM     47 N7     G A  18       4.885  17.033  -5.736  1.00  0.00           N  
ATOM     48 C5     G A  18       5.790  16.111  -5.202  1.00  0.00           C  
ATOM     49 C6     G A  18       6.033  15.755  -3.849  1.00  0.00           C  
ATOM     50 O6     G A  18       5.493  16.193  -2.836  1.00  0.00           O  
ATOM     51 N1     G A  18       7.022  14.787  -3.749  1.00  0.00           N  
ATOM     52 C2     G A  18       7.699  14.226  -4.813  1.00  0.00           C  
ATOM     53 N2     G A  18       8.616  13.306  -4.511  1.00  0.00           N  
ATOM     54 N3     G A  18       7.476  14.555  -6.088  1.00  0.00           N  
ATOM     55 C4     G A  18       6.514  15.497  -6.212  1.00  0.00           C  
ATOM     56 H5'    G A  18       3.574  17.222 -11.121  1.00  0.00           H  
ATOM     57 H5''   G A  18       2.788  15.645 -10.909  1.00  0.00           H  
ATOM     58 H4'    G A  18       5.231  15.481 -11.457  1.00  0.00           H  
ATOM     59 H3'    G A  18       4.045  14.356  -8.912  1.00  0.00           H  
ATOM     60 H2'    G A  18       6.178  13.642  -8.162  1.00  0.00           H  
ATOM     61 HO2'   G A  18       6.923  14.041 -10.879  1.00  0.00           H  
ATOM     62 H1'    G A  18       7.596  15.857  -8.830  1.00  0.00           H  
ATOM     63 H8     G A  18       4.552  17.509  -7.727  1.00  0.00           H  
ATOM     64 H1     G A  18       7.247  14.481  -2.814  1.00  0.00           H  
ATOM     65 H21    G A  18       8.784  13.059  -3.547  1.00  0.00           H  
ATOM     66 H22    G A  18       9.143  12.859  -5.247  1.00  0.00           H  
ATOM     67 P      C A  19       3.650  12.062 -10.292  1.00  0.00           P  
ATOM     68 OP1    C A  19       3.424  11.301 -11.541  1.00  0.00           O  
ATOM     69 OP2    C A  19       2.493  12.589  -9.530  1.00  0.00           O  
ATOM     70 O5'    C A  19       4.536  11.154  -9.300  1.00  0.00           O  
ATOM     71 C5'    C A  19       5.805  10.648  -9.720  1.00  0.00           C  
ATOM     72 C4'    C A  19       6.701  10.312  -8.531  1.00  0.00           C  
ATOM     73 O4'    C A  19       6.879  11.441  -7.676  1.00  0.00           O  
ATOM     74 C3'    C A  19       6.077   9.238  -7.658  1.00  0.00           C  
ATOM     75 O3'    C A  19       6.519   7.959  -8.127  1.00  0.00           O  
ATOM     76 C2'    C A  19       6.703   9.498  -6.298  1.00  0.00           C  
ATOM     77 O2'    C A  19       7.944   8.795  -6.145  1.00  0.00           O  
ATOM     78 C1'    C A  19       6.919  11.011  -6.304  1.00  0.00           C  
ATOM     79 N1     C A  19       5.881  11.695  -5.496  1.00  0.00           N  
ATOM     80 C2     C A  19       5.964  11.574  -4.115  1.00  0.00           C  
ATOM     81 O2     C A  19       6.873  10.922  -3.604  1.00  0.00           O  
ATOM     82 N3     C A  19       5.020  12.192  -3.355  1.00  0.00           N  
ATOM     83 C4     C A  19       4.035  12.900  -3.922  1.00  0.00           C  
ATOM     84 N4     C A  19       3.131  13.497  -3.145  1.00  0.00           N  
ATOM     85 C5     C A  19       3.944  13.028  -5.343  1.00  0.00           C  
ATOM     86 C6     C A  19       4.882  12.413  -6.089  1.00  0.00           C  
ATOM     87 H5'    C A  19       6.302  11.397 -10.336  1.00  0.00           H  
ATOM     88 H5''   C A  19       5.650   9.747 -10.314  1.00  0.00           H  
ATOM     89 H4'    C A  19       7.673   9.975  -8.889  1.00  0.00           H  
ATOM     90 H3'    C A  19       4.989   9.315  -7.627  1.00  0.00           H  
ATOM     91 H2'    C A  19       6.004   9.224  -5.505  1.00  0.00           H  
ATOM     92 HO2'   C A  19       8.345   8.729  -7.015  1.00  0.00           H  
ATOM     93 H1'    C A  19       7.903  11.236  -5.891  1.00  0.00           H  
ATOM     94 H41    C A  19       3.191  13.408  -2.141  1.00  0.00           H  
ATOM     95 H42    C A  19       2.387  14.036  -3.561  1.00  0.00           H  
ATOM     96 H5     C A  19       3.144  13.604  -5.807  1.00  0.00           H  
ATOM     97 H6     C A  19       4.842  12.487  -7.175  1.00  0.00           H  
ATOM     98 P      A A  20       5.599   6.650  -7.938  1.00  0.00           P  
ATOM     99 OP1    A A  20       6.082   5.607  -8.870  1.00  0.00           O  
ATOM    100 OP2    A A  20       4.179   7.069  -7.972  1.00  0.00           O  
ATOM    101 O5'    A A  20       5.956   6.183  -6.435  1.00  0.00           O  
ATOM    102 C5'    A A  20       5.232   6.700  -5.313  1.00  0.00           C  
ATOM    103 C4'    A A  20       6.162   6.993  -4.138  1.00  0.00           C  
ATOM    104 O4'    A A  20       6.191   8.390  -3.834  1.00  0.00           O  
ATOM    105 C3'    A A  20       5.685   6.304  -2.868  1.00  0.00           C  
ATOM    106 O3'    A A  20       6.323   5.026  -2.783  1.00  0.00           O  
ATOM    107 C2'    A A  20       6.236   7.194  -1.770  1.00  0.00           C  
ATOM    108 O2'    A A  20       7.583   6.839  -1.428  1.00  0.00           O  
ATOM    109 C1'    A A  20       6.169   8.577  -2.410  1.00  0.00           C  
ATOM    110 N9     A A  20       4.946   9.291  -1.997  1.00  0.00           N  
ATOM    111 C8     A A  20       3.828   9.583  -2.709  1.00  0.00           C  
ATOM    112 N7     A A  20       2.886  10.222  -2.102  1.00  0.00           N  
ATOM    113 C5     A A  20       3.431  10.384  -0.825  1.00  0.00           C  
ATOM    114 C6     A A  20       2.952  10.988   0.342  1.00  0.00           C  
ATOM    115 N6     A A  20       1.757  11.571   0.425  1.00  0.00           N  
ATOM    116 N1     A A  20       3.753  10.966   1.422  1.00  0.00           N  
ATOM    117 C2     A A  20       4.953  10.386   1.364  1.00  0.00           C  
ATOM    118 N3     A A  20       5.504   9.785   0.315  1.00  0.00           N  
ATOM    119 C4     A A  20       4.685   9.820  -0.754  1.00  0.00           C  
ATOM    120 H5'    A A  20       4.485   5.968  -5.006  1.00  0.00           H  
ATOM    121 H5''   A A  20       4.727   7.621  -5.605  1.00  0.00           H  
ATOM    122 H4'    A A  20       7.169   6.655  -4.379  1.00  0.00           H  
ATOM    123 H3'    A A  20       4.597   6.229  -2.827  1.00  0.00           H  
ATOM    124 H2'    A A  20       5.587   7.153  -0.892  1.00  0.00           H  
ATOM    125 HO2'   A A  20       7.663   6.905  -0.473  1.00  0.00           H  
ATOM    126 H1'    A A  20       7.043   9.156  -2.113  1.00  0.00           H  
ATOM    127 H8     A A  20       3.729   9.285  -3.752  1.00  0.00           H  
ATOM    128 H61    A A  20       1.459  11.993   1.294  1.00  0.00           H  
ATOM    129 H62    A A  20       1.148  11.593  -0.381  1.00  0.00           H  
ATOM    130 H2     A A  20       5.547  10.406   2.278  1.00  0.00           H  
ATOM    131 P      G A  21       5.460   3.691  -2.523  1.00  0.00           P  
ATOM    132 OP1    G A  21       5.948   2.641  -3.444  1.00  0.00           O  
ATOM    133 OP2    G A  21       4.023   4.056  -2.518  1.00  0.00           O  
ATOM    134 O5'    G A  21       5.884   3.283  -1.022  1.00  0.00           O  
ATOM    135 C5'    G A  21       5.195   3.827   0.111  1.00  0.00           C  
ATOM    136 C4'    G A  21       6.171   4.343   1.165  1.00  0.00           C  
ATOM    137 O4'    G A  21       6.353   5.762   1.051  1.00  0.00           O  
ATOM    138 C3'    G A  21       5.642   4.094   2.576  1.00  0.00           C  
ATOM    139 O3'    G A  21       6.342   2.978   3.131  1.00  0.00           O  
ATOM    140 C2'    G A  21       6.052   5.342   3.333  1.00  0.00           C  
ATOM    141 O2'    G A  21       7.394   5.246   3.828  1.00  0.00           O  
ATOM    142 C1'    G A  21       5.932   6.410   2.259  1.00  0.00           C  
ATOM    143 N9     G A  21       4.544   6.907   2.157  1.00  0.00           N  
ATOM    144 C8     G A  21       3.708   6.927   1.089  1.00  0.00           C  
ATOM    145 N7     G A  21       2.524   7.409   1.266  1.00  0.00           N  
ATOM    146 C5     G A  21       2.559   7.762   2.619  1.00  0.00           C  
ATOM    147 C6     G A  21       1.552   8.349   3.431  1.00  0.00           C  
ATOM    148 O6     G A  21       0.413   8.679   3.111  1.00  0.00           O  
ATOM    149 N1     G A  21       1.995   8.538   4.735  1.00  0.00           N  
ATOM    150 C2     G A  21       3.251   8.206   5.204  1.00  0.00           C  
ATOM    151 N2     G A  21       3.488   8.467   6.490  1.00  0.00           N  
ATOM    152 N3     G A  21       4.202   7.653   4.447  1.00  0.00           N  
ATOM    153 C4     G A  21       3.793   7.459   3.171  1.00  0.00           C  
ATOM    154 H5'    G A  21       4.570   3.049   0.551  1.00  0.00           H  
ATOM    155 H5''   G A  21       4.559   4.649  -0.219  1.00  0.00           H  
ATOM    156 H4'    G A  21       7.133   3.846   1.044  1.00  0.00           H  
ATOM    157 H3'    G A  21       4.561   3.950   2.585  1.00  0.00           H  
ATOM    158 H2'    G A  21       5.347   5.541   4.145  1.00  0.00           H  
ATOM    159 HO2'   G A  21       7.847   4.586   3.299  1.00  0.00           H  
ATOM    160 H1'    G A  21       6.600   7.237   2.493  1.00  0.00           H  
ATOM    161 H8     G A  21       4.022   6.549   0.118  1.00  0.00           H  
ATOM    162 H1     G A  21       1.331   8.953   5.370  1.00  0.00           H  
ATOM    163 H21    G A  21       2.771   8.885   7.063  1.00  0.00           H  
ATOM    164 H22    G A  21       4.389   8.246   6.890  1.00  0.00           H  
ATOM    165 P      A A  22       5.543   1.831   3.930  1.00  0.00           P  
ATOM    166 OP1    A A  22       6.515   0.809   4.371  1.00  0.00           O  
ATOM    167 OP2    A A  22       4.373   1.435   3.114  1.00  0.00           O  
ATOM    168 O5'    A A  22       5.004   2.615   5.230  1.00  0.00           O  
ATOM    169 C5'    A A  22       5.909   3.323   6.085  1.00  0.00           C  
ATOM    170 C4'    A A  22       5.176   4.306   6.997  1.00  0.00           C  
ATOM    171 O4'    A A  22       4.195   5.056   6.268  1.00  0.00           O  
ATOM    172 C3'    A A  22       4.420   3.573   8.101  1.00  0.00           C  
ATOM    173 O3'    A A  22       5.213   3.618   9.291  1.00  0.00           O  
ATOM    174 C2'    A A  22       3.182   4.426   8.314  1.00  0.00           C  
ATOM    175 O2'    A A  22       3.424   5.489   9.243  1.00  0.00           O  
ATOM    176 C1'    A A  22       2.917   4.961   6.914  1.00  0.00           C  
ATOM    177 N9     A A  22       2.011   4.070   6.161  1.00  0.00           N  
ATOM    178 C8     A A  22       2.180   3.490   4.947  1.00  0.00           C  
ATOM    179 N7     A A  22       1.221   2.746   4.505  1.00  0.00           N  
ATOM    180 C5     A A  22       0.290   2.834   5.544  1.00  0.00           C  
ATOM    181 C6     A A  22      -0.979   2.277   5.731  1.00  0.00           C  
ATOM    182 N6     A A  22      -1.565   1.482   4.835  1.00  0.00           N  
ATOM    183 N1     A A  22      -1.622   2.571   6.875  1.00  0.00           N  
ATOM    184 C2     A A  22      -1.055   3.366   7.784  1.00  0.00           C  
ATOM    185 N3     A A  22       0.137   3.946   7.710  1.00  0.00           N  
ATOM    186 C4     A A  22       0.764   3.637   6.556  1.00  0.00           C  
ATOM    187 H5'    A A  22       6.624   3.874   5.473  1.00  0.00           H  
ATOM    188 H5''   A A  22       6.452   2.605   6.701  1.00  0.00           H  
ATOM    189 H4'    A A  22       5.893   4.992   7.443  1.00  0.00           H  
ATOM    190 H3'    A A  22       4.166   2.552   7.813  1.00  0.00           H  
ATOM    191 H2'    A A  22       2.348   3.800   8.643  1.00  0.00           H  
ATOM    192 HO2'   A A  22       3.747   5.092  10.054  1.00  0.00           H  
ATOM    193 H1'    A A  22       2.474   5.954   6.985  1.00  0.00           H  
ATOM    194 H8     A A  22       3.091   3.648   4.367  1.00  0.00           H  
ATOM    195 H61    A A  22      -2.485   1.106   5.020  1.00  0.00           H  
ATOM    196 H62    A A  22      -1.091   1.258   3.973  1.00  0.00           H  
ATOM    197 H2     A A  22      -1.634   3.561   8.687  1.00  0.00           H  
ATOM    198 P      U A  23       5.671   2.260  10.025  1.00  0.00           P  
ATOM    199 OP1    U A  23       6.577   2.619  11.138  1.00  0.00           O  
ATOM    200 OP2    U A  23       6.117   1.302   8.989  1.00  0.00           O  
ATOM    201 O5'    U A  23       4.289   1.721  10.655  1.00  0.00           O  
ATOM    202 C5'    U A  23       3.995   0.322  10.685  1.00  0.00           C  
ATOM    203 C4'    U A  23       2.494   0.068  10.802  1.00  0.00           C  
ATOM    204 O4'    U A  23       1.745   1.003  10.012  1.00  0.00           O  
ATOM    205 C3'    U A  23       2.128  -1.315  10.278  1.00  0.00           C  
ATOM    206 O3'    U A  23       2.032  -2.208  11.394  1.00  0.00           O  
ATOM    207 C2'    U A  23       0.737  -1.115   9.699  1.00  0.00           C  
ATOM    208 O2'    U A  23      -0.280  -1.254  10.700  1.00  0.00           O  
ATOM    209 C1'    U A  23       0.807   0.313   9.173  1.00  0.00           C  
ATOM    210 N1     U A  23       1.230   0.337   7.753  1.00  0.00           N  
ATOM    211 C2     U A  23       0.292  -0.021   6.800  1.00  0.00           C  
ATOM    212 O2     U A  23      -0.857  -0.344   7.098  1.00  0.00           O  
ATOM    213 N3     U A  23       0.720   0.006   5.487  1.00  0.00           N  
ATOM    214 C4     U A  23       1.984   0.355   5.046  1.00  0.00           C  
ATOM    215 O4     U A  23       2.255   0.340   3.847  1.00  0.00           O  
ATOM    216 C5     U A  23       2.898   0.715   6.105  1.00  0.00           C  
ATOM    217 C6     U A  23       2.504   0.696   7.400  1.00  0.00           C  
ATOM    218 H5'    U A  23       4.501  -0.130  11.539  1.00  0.00           H  
ATOM    219 H5''   U A  23       4.365  -0.139   9.769  1.00  0.00           H  
ATOM    220 H4'    U A  23       2.189   0.155  11.845  1.00  0.00           H  
ATOM    221 H3'    U A  23       2.835  -1.667   9.527  1.00  0.00           H  
ATOM    222 H2'    U A  23       0.570  -1.814   8.873  1.00  0.00           H  
ATOM    223 HO2'   U A  23       0.084  -0.928  11.525  1.00  0.00           H  
ATOM    224 H1'    U A  23      -0.174   0.780   9.265  1.00  0.00           H  
ATOM    225 H3     U A  23       0.045  -0.252   4.780  1.00  0.00           H  
ATOM    226 H5     U A  23       3.919   1.004   5.859  1.00  0.00           H  
ATOM    227 H6     U A  23       3.215   0.976   8.178  1.00  0.00           H  
ATOM    228 P      C A  24       2.877  -3.580  11.422  1.00  0.00           P  
ATOM    229 OP1    C A  24       2.764  -4.164  12.776  1.00  0.00           O  
ATOM    230 OP2    C A  24       4.213  -3.315  10.840  1.00  0.00           O  
ATOM    231 O5'    C A  24       2.059  -4.519  10.399  1.00  0.00           O  
ATOM    232 C5'    C A  24       0.697  -4.875  10.661  1.00  0.00           C  
ATOM    233 C4'    C A  24       0.063  -5.592   9.470  1.00  0.00           C  
ATOM    234 O4'    C A  24       0.107  -4.775   8.294  1.00  0.00           O  
ATOM    235 C3'    C A  24       0.818  -6.874   9.130  1.00  0.00           C  
ATOM    236 O3'    C A  24      -0.122  -7.820   8.607  1.00  0.00           O  
ATOM    237 C2'    C A  24       1.752  -6.453   8.007  1.00  0.00           C  
ATOM    238 O2'    C A  24       2.048  -7.548   7.131  1.00  0.00           O  
ATOM    239 C1'    C A  24       0.949  -5.371   7.296  1.00  0.00           C  
ATOM    240 N1     C A  24       1.842  -4.366   6.679  1.00  0.00           N  
ATOM    241 C2     C A  24       2.271  -4.598   5.377  1.00  0.00           C  
ATOM    242 O2     C A  24       1.910  -5.607   4.775  1.00  0.00           O  
ATOM    243 N3     C A  24       3.091  -3.679   4.798  1.00  0.00           N  
ATOM    244 C4     C A  24       3.479  -2.583   5.463  1.00  0.00           C  
ATOM    245 N4     C A  24       4.284  -1.705   4.865  1.00  0.00           N  
ATOM    246 C5     C A  24       3.041  -2.342   6.803  1.00  0.00           C  
ATOM    247 C6     C A  24       2.229  -3.254   7.370  1.00  0.00           C  
ATOM    248 H5'    C A  24       0.128  -3.971  10.874  1.00  0.00           H  
ATOM    249 H5''   C A  24       0.662  -5.532  11.530  1.00  0.00           H  
ATOM    250 H4'    C A  24      -0.974  -5.831   9.701  1.00  0.00           H  
ATOM    251 H3'    C A  24       1.362  -7.266   9.988  1.00  0.00           H  
ATOM    252 H2'    C A  24       2.669  -6.029   8.422  1.00  0.00           H  
ATOM    253 HO2'   C A  24       2.950  -7.433   6.826  1.00  0.00           H  
ATOM    254 H1'    C A  24       0.331  -5.828   6.523  1.00  0.00           H  
ATOM    255 H41    C A  24       4.596  -1.870   3.919  1.00  0.00           H  
ATOM    256 H42    C A  24       4.584  -0.876   5.358  1.00  0.00           H  
ATOM    257 H5     C A  24       3.355  -1.452   7.347  1.00  0.00           H  
ATOM    258 H6     C A  24       1.876  -3.102   8.389  1.00  0.00           H  
ATOM    259 P      U A  25       0.025  -9.393   8.927  1.00  0.00           P  
ATOM    260 OP1    U A  25       0.886  -9.549  10.121  1.00  0.00           O  
ATOM    261 OP2    U A  25       0.377 -10.089   7.669  1.00  0.00           O  
ATOM    262 O5'    U A  25      -1.479  -9.811   9.328  1.00  0.00           O  
ATOM    263 C5'    U A  25      -2.013  -9.480  10.615  1.00  0.00           C  
ATOM    264 C4'    U A  25      -2.149  -7.970  10.798  1.00  0.00           C  
ATOM    265 O4'    U A  25      -2.856  -7.374   9.707  1.00  0.00           O  
ATOM    266 C3'    U A  25      -2.954  -7.636  12.041  1.00  0.00           C  
ATOM    267 O3'    U A  25      -2.046  -7.495  13.141  1.00  0.00           O  
ATOM    268 C2'    U A  25      -3.535  -6.269  11.713  1.00  0.00           C  
ATOM    269 O2'    U A  25      -2.633  -5.214  12.070  1.00  0.00           O  
ATOM    270 C1'    U A  25      -3.729  -6.344  10.199  1.00  0.00           C  
ATOM    271 N1     U A  25      -5.141  -6.635   9.858  1.00  0.00           N  
ATOM    272 C2     U A  25      -5.979  -5.557   9.626  1.00  0.00           C  
ATOM    273 O2     U A  25      -5.586  -4.394   9.690  1.00  0.00           O  
ATOM    274 N3     U A  25      -7.291  -5.863   9.312  1.00  0.00           N  
ATOM    275 C4     U A  25      -7.832  -7.133   9.209  1.00  0.00           C  
ATOM    276 O4     U A  25      -9.017  -7.287   8.921  1.00  0.00           O  
ATOM    277 C5     U A  25      -6.889  -8.197   9.466  1.00  0.00           C  
ATOM    278 C6     U A  25      -5.598  -7.924   9.777  1.00  0.00           C  
ATOM    279 H5'    U A  25      -1.350  -9.875  11.386  1.00  0.00           H  
ATOM    280 H5''   U A  25      -2.994  -9.942  10.722  1.00  0.00           H  
ATOM    281 H4'    U A  25      -1.160  -7.521  10.873  1.00  0.00           H  
ATOM    282 H3'    U A  25      -3.732  -8.373  12.238  1.00  0.00           H  
ATOM    283 H2'    U A  25      -4.501  -6.142  12.210  1.00  0.00           H  
ATOM    284 HO2'   U A  25      -1.816  -5.361  11.586  1.00  0.00           H  
ATOM    285 H1'    U A  25      -3.440  -5.392   9.752  1.00  0.00           H  
ATOM    286 H3     U A  25      -7.913  -5.087   9.138  1.00  0.00           H  
ATOM    287 H5     U A  25      -7.220  -9.234   9.408  1.00  0.00           H  
ATOM    288 H6     U A  25      -4.910  -8.748   9.964  1.00  0.00           H  
ATOM    289 P      G A  26      -2.593  -7.285  14.643  1.00  0.00           P  
ATOM    290 OP1    G A  26      -1.628  -7.909  15.576  1.00  0.00           O  
ATOM    291 OP2    G A  26      -4.020  -7.684  14.680  1.00  0.00           O  
ATOM    292 O5'    G A  26      -2.513  -5.688  14.824  1.00  0.00           O  
ATOM    293 C5'    G A  26      -1.253  -5.039  15.025  1.00  0.00           C  
ATOM    294 C4'    G A  26      -1.353  -3.525  14.838  1.00  0.00           C  
ATOM    295 O4'    G A  26      -1.363  -3.167  13.466  1.00  0.00           O  
ATOM    296 C3'    G A  26      -2.661  -2.980  15.391  1.00  0.00           C  
ATOM    297 O3'    G A  26      -2.435  -2.555  16.739  1.00  0.00           O  
ATOM    298 C2'    G A  26      -2.944  -1.743  14.533  1.00  0.00           C  
ATOM    299 O2'    G A  26      -2.669  -0.534  15.250  1.00  0.00           O  
ATOM    300 C1'    G A  26      -2.003  -1.896  13.330  1.00  0.00           C  
ATOM    301 N9     G A  26      -2.753  -1.806  12.060  1.00  0.00           N  
ATOM    302 C8     G A  26      -2.866  -2.705  11.051  1.00  0.00           C  
ATOM    303 N7     G A  26      -3.608  -2.386  10.044  1.00  0.00           N  
ATOM    304 C5     G A  26      -4.054  -1.112  10.412  1.00  0.00           C  
ATOM    305 C6     G A  26      -4.913  -0.213   9.723  1.00  0.00           C  
ATOM    306 O6     G A  26      -5.464  -0.368   8.634  1.00  0.00           O  
ATOM    307 N1     G A  26      -5.104   0.961  10.441  1.00  0.00           N  
ATOM    308 C2     G A  26      -4.541   1.242  11.670  1.00  0.00           C  
ATOM    309 N2     G A  26      -4.830   2.432  12.197  1.00  0.00           N  
ATOM    310 N3     G A  26      -3.735   0.401  12.325  1.00  0.00           N  
ATOM    311 C4     G A  26      -3.533  -0.749  11.643  1.00  0.00           C  
ATOM    312 H5'    G A  26      -0.530  -5.436  14.310  1.00  0.00           H  
ATOM    313 H5''   G A  26      -0.903  -5.250  16.036  1.00  0.00           H  
ATOM    314 H4'    G A  26      -0.515  -3.038  15.333  1.00  0.00           H  
ATOM    315 H3'    G A  26      -3.467  -3.712  15.323  1.00  0.00           H  
ATOM    316 H2'    G A  26      -3.983  -1.760  14.194  1.00  0.00           H  
ATOM    317 HO2'   G A  26      -1.986  -0.732  15.893  1.00  0.00           H  
ATOM    318 H1'    G A  26      -1.250  -1.109  13.359  1.00  0.00           H  
ATOM    319 H8     G A  26      -2.348  -3.664  11.089  1.00  0.00           H  
ATOM    320 H1     G A  26      -5.708   1.647  10.015  1.00  0.00           H  
ATOM    321 H21    G A  26      -5.440   3.068  11.703  1.00  0.00           H  
ATOM    322 H22    G A  26      -4.438   2.699  13.088  1.00  0.00           H  
ATOM    323 P      A A  27      -3.105  -3.342  17.975  1.00  0.00           P  
ATOM    324 OP1    A A  27      -2.251  -3.141  19.167  1.00  0.00           O  
ATOM    325 OP2    A A  27      -3.439  -4.715  17.528  1.00  0.00           O  
ATOM    326 O5'    A A  27      -4.481  -2.532  18.203  1.00  0.00           O  
ATOM    327 C5'    A A  27      -5.745  -3.130  17.899  1.00  0.00           C  
ATOM    328 C4'    A A  27      -6.678  -2.144  17.203  1.00  0.00           C  
ATOM    329 O4'    A A  27      -6.287  -1.925  15.855  1.00  0.00           O  
ATOM    330 C3'    A A  27      -8.093  -2.688  17.120  1.00  0.00           C  
ATOM    331 O3'    A A  27      -8.822  -2.200  18.254  1.00  0.00           O  
ATOM    332 C2'    A A  27      -8.669  -2.041  15.857  1.00  0.00           C  
ATOM    333 O2'    A A  27      -9.544  -0.953  16.176  1.00  0.00           O  
ATOM    334 C1'    A A  27      -7.435  -1.549  15.089  1.00  0.00           C  
ATOM    335 N9     A A  27      -7.383  -2.137  13.736  1.00  0.00           N  
ATOM    336 C8     A A  27      -6.670  -3.196  13.276  1.00  0.00           C  
ATOM    337 N7     A A  27      -6.800  -3.505  12.028  1.00  0.00           N  
ATOM    338 C5     A A  27      -7.711  -2.538  11.592  1.00  0.00           C  
ATOM    339 C6     A A  27      -8.297  -2.279  10.349  1.00  0.00           C  
ATOM    340 N6     A A  27      -8.042  -3.002   9.258  1.00  0.00           N  
ATOM    341 N1     A A  27      -9.153  -1.246  10.270  1.00  0.00           N  
ATOM    342 C2     A A  27      -9.422  -0.508  11.348  1.00  0.00           C  
ATOM    343 N3     A A  27      -8.926  -0.663  12.571  1.00  0.00           N  
ATOM    344 C4     A A  27      -8.071  -1.704  12.626  1.00  0.00           C  
ATOM    345 H5'    A A  27      -6.210  -3.466  18.827  1.00  0.00           H  
ATOM    346 H5''   A A  27      -5.588  -3.991  17.247  1.00  0.00           H  
ATOM    347 H4'    A A  27      -6.679  -1.196  17.737  1.00  0.00           H  
ATOM    348 H3'    A A  27      -8.106  -3.776  17.061  1.00  0.00           H  
ATOM    349 H2'    A A  27      -9.196  -2.795  15.266  1.00  0.00           H  
ATOM    350 HO2'   A A  27      -9.065  -0.364  16.763  1.00  0.00           H  
ATOM    351 H1'    A A  27      -7.470  -0.462  15.007  1.00  0.00           H  
ATOM    352 H8     A A  27      -6.012  -3.765  13.933  1.00  0.00           H  
ATOM    353 H61    A A  27      -8.492  -2.773   8.384  1.00  0.00           H  
ATOM    354 H62    A A  27      -7.398  -3.778   9.306  1.00  0.00           H  
ATOM    355 H2     A A  27     -10.125   0.313  11.209  1.00  0.00           H  
ATOM    356 P      G A  28      -9.535  -3.219  19.284  1.00  0.00           P  
ATOM    357 OP1    G A  28      -9.729  -2.514  20.572  1.00  0.00           O  
ATOM    358 OP2    G A  28      -8.804  -4.506  19.248  1.00  0.00           O  
ATOM    359 O5'    G A  28     -10.981  -3.440  18.610  1.00  0.00           O  
ATOM    360 C5'    G A  28     -11.092  -4.003  17.299  1.00  0.00           C  
ATOM    361 C4'    G A  28     -12.237  -3.373  16.513  1.00  0.00           C  
ATOM    362 O4'    G A  28     -11.753  -2.606  15.422  1.00  0.00           O  
ATOM    363 C3'    G A  28     -13.135  -4.424  15.893  1.00  0.00           C  
ATOM    364 O3'    G A  28     -14.165  -4.751  16.832  1.00  0.00           O  
ATOM    365 C2'    G A  28     -13.760  -3.684  14.717  1.00  0.00           C  
ATOM    366 O2'    G A  28     -14.990  -3.052  15.089  1.00  0.00           O  
ATOM    367 C1'    G A  28     -12.692  -2.646  14.343  1.00  0.00           C  
ATOM    368 N9     G A  28     -12.020  -3.003  13.078  1.00  0.00           N  
ATOM    369 C8     G A  28     -10.775  -3.501  12.872  1.00  0.00           C  
ATOM    370 N7     G A  28     -10.422  -3.745  11.654  1.00  0.00           N  
ATOM    371 C5     G A  28     -11.564  -3.365  10.945  1.00  0.00           C  
ATOM    372 C6     G A  28     -11.817  -3.389   9.547  1.00  0.00           C  
ATOM    373 O6     G A  28     -11.072  -3.763   8.641  1.00  0.00           O  
ATOM    374 N1     G A  28     -13.091  -2.922   9.253  1.00  0.00           N  
ATOM    375 C2     G A  28     -14.012  -2.482  10.181  1.00  0.00           C  
ATOM    376 N2     G A  28     -15.179  -2.058   9.700  1.00  0.00           N  
ATOM    377 N3     G A  28     -13.783  -2.456  11.498  1.00  0.00           N  
ATOM    378 C4     G A  28     -12.548  -2.908  11.810  1.00  0.00           C  
ATOM    379 H5'    G A  28     -11.269  -5.074  17.388  1.00  0.00           H  
ATOM    380 H5''   G A  28     -10.162  -3.842  16.758  1.00  0.00           H  
ATOM    381 H4'    G A  28     -12.825  -2.732  17.165  1.00  0.00           H  
ATOM    382 H3'    G A  28     -12.573  -5.301  15.569  1.00  0.00           H  
ATOM    383 H2'    G A  28     -13.914  -4.373  13.884  1.00  0.00           H  
ATOM    384 HO2'   G A  28     -15.477  -3.672  15.636  1.00  0.00           H  
ATOM    385 H1'    G A  28     -13.162  -1.669  14.242  1.00  0.00           H  
ATOM    386 H8     G A  28     -10.096  -3.686  13.706  1.00  0.00           H  
ATOM    387 H1     G A  28     -13.343  -2.909   8.276  1.00  0.00           H  
ATOM    388 H21    G A  28     -15.352  -2.078   8.706  1.00  0.00           H  
ATOM    389 H22    G A  28     -15.891  -1.714  10.330  1.00  0.00           H  
ATOM    390 P      C A  29     -14.718  -6.260  16.954  1.00  0.00           P  
ATOM    391 OP1    C A  29     -15.660  -6.319  18.094  1.00  0.00           O  
ATOM    392 OP2    C A  29     -13.565  -7.185  16.902  1.00  0.00           O  
ATOM    393 O5'    C A  29     -15.562  -6.432  15.593  1.00  0.00           O  
ATOM    394 C5'    C A  29     -16.848  -5.822  15.449  1.00  0.00           C  
ATOM    395 C4'    C A  29     -17.368  -5.946  14.019  1.00  0.00           C  
ATOM    396 O4'    C A  29     -16.512  -5.275  13.099  1.00  0.00           O  
ATOM    397 C3'    C A  29     -17.388  -7.395  13.566  1.00  0.00           C  
ATOM    398 O3'    C A  29     -18.683  -7.930  13.858  1.00  0.00           O  
ATOM    399 C2'    C A  29     -17.230  -7.302  12.051  1.00  0.00           C  
ATOM    400 O2'    C A  29     -18.501  -7.325  11.391  1.00  0.00           O  
ATOM    401 C1'    C A  29     -16.519  -5.961  11.838  1.00  0.00           C  
ATOM    402 N1     C A  29     -15.141  -6.164  11.337  1.00  0.00           N  
ATOM    403 C2     C A  29     -14.946  -6.151   9.961  1.00  0.00           C  
ATOM    404 O2     C A  29     -15.901  -5.990   9.202  1.00  0.00           O  
ATOM    405 N3     C A  29     -13.682  -6.325   9.487  1.00  0.00           N  
ATOM    406 C4     C A  29     -12.651  -6.504  10.324  1.00  0.00           C  
ATOM    407 N4     C A  29     -11.425  -6.663   9.824  1.00  0.00           N  
ATOM    408 C5     C A  29     -12.847  -6.519  11.741  1.00  0.00           C  
ATOM    409 C6     C A  29     -14.100  -6.347  12.201  1.00  0.00           C  
ATOM    410 H5'    C A  29     -16.775  -4.766  15.710  1.00  0.00           H  
ATOM    411 H5''   C A  29     -17.551  -6.309  16.126  1.00  0.00           H  
ATOM    412 H4'    C A  29     -18.369  -5.525  13.953  1.00  0.00           H  
ATOM    413 H3'    C A  29     -16.587  -7.977  14.024  1.00  0.00           H  
ATOM    414 H2'    C A  29     -16.598  -8.119  11.694  1.00  0.00           H  
ATOM    415 HO2'   C A  29     -18.353  -7.649  10.499  1.00  0.00           H  
ATOM    416 H1'    C A  29     -17.079  -5.370  11.114  1.00  0.00           H  
ATOM    417 H41    C A  29     -11.280  -6.652   8.825  1.00  0.00           H  
ATOM    418 H42    C A  29     -10.640  -6.793  10.447  1.00  0.00           H  
ATOM    419 H5     C A  29     -12.010  -6.656  12.426  1.00  0.00           H  
ATOM    420 H6     C A  29     -14.287  -6.361  13.275  1.00  0.00           H  
ATOM    421 P      C A  30     -18.903  -8.939  15.097  1.00  0.00           P  
ATOM    422 OP1    C A  30     -20.098  -8.492  15.848  1.00  0.00           O  
ATOM    423 OP2    C A  30     -17.610  -9.106  15.799  1.00  0.00           O  
ATOM    424 O5'    C A  30     -19.259 -10.327  14.367  1.00  0.00           O  
ATOM    425 C5'    C A  30     -20.187 -10.365  13.278  1.00  0.00           C  
ATOM    426 C4'    C A  30     -19.951 -11.580  12.388  1.00  0.00           C  
ATOM    427 O4'    C A  30     -18.780 -11.406  11.584  1.00  0.00           O  
ATOM    428 C3'    C A  30     -19.717 -12.829  13.226  1.00  0.00           C  
ATOM    429 O3'    C A  30     -20.191 -13.956  12.483  1.00  0.00           O  
ATOM    430 C2'    C A  30     -18.203 -12.921  13.326  1.00  0.00           C  
ATOM    431 O2'    C A  30     -17.764 -14.281  13.432  1.00  0.00           O  
ATOM    432 C1'    C A  30     -17.734 -12.288  12.019  1.00  0.00           C  
ATOM    433 N1     C A  30     -16.456 -11.557  12.204  1.00  0.00           N  
ATOM    434 C2     C A  30     -15.892 -11.558  13.474  1.00  0.00           C  
ATOM    435 O2     C A  30     -16.450 -12.146  14.401  1.00  0.00           O  
ATOM    436 N3     C A  30     -14.717 -10.897  13.660  1.00  0.00           N  
ATOM    437 C4     C A  30     -14.116 -10.261  12.647  1.00  0.00           C  
ATOM    438 N4     C A  30     -12.963  -9.626  12.868  1.00  0.00           N  
ATOM    439 C5     C A  30     -14.690 -10.256  11.336  1.00  0.00           C  
ATOM    440 C6     C A  30     -15.854 -10.911  11.159  1.00  0.00           C  
ATOM    441 H5'    C A  30     -20.076  -9.459  12.681  1.00  0.00           H  
ATOM    442 H5''   C A  30     -21.201 -10.406  13.674  1.00  0.00           H  
ATOM    443 H4'    C A  30     -20.813 -11.731  11.740  1.00  0.00           H  
ATOM    444 H3'    C A  30     -20.185 -12.756  14.208  1.00  0.00           H  
ATOM    445 H2'    C A  30     -17.849 -12.332  14.175  1.00  0.00           H  
ATOM    446 HO2'   C A  30     -18.113 -14.752  12.672  1.00  0.00           H  
ATOM    447 H1'    C A  30     -17.595 -13.070  11.275  1.00  0.00           H  
ATOM    448 H41    C A  30     -12.555  -9.629  13.790  1.00  0.00           H  
ATOM    449 H42    C A  30     -12.499  -9.146  12.109  1.00  0.00           H  
ATOM    450 H5     C A  30     -14.203  -9.738  10.511  1.00  0.00           H  
ATOM    451 H6     C A  30     -16.318 -10.931  10.174  1.00  0.00           H  
ATOM    452 P      U A  31     -21.239 -14.994  13.134  1.00  0.00           P  
ATOM    453 OP1    U A  31     -22.041 -15.588  12.042  1.00  0.00           O  
ATOM    454 OP2    U A  31     -21.918 -14.321  14.266  1.00  0.00           O  
ATOM    455 O5'    U A  31     -20.277 -16.138  13.734  1.00  0.00           O  
ATOM    456 C5'    U A  31     -19.179 -16.644  12.969  1.00  0.00           C  
ATOM    457 C4'    U A  31     -18.108 -17.260  13.865  1.00  0.00           C  
ATOM    458 O4'    U A  31     -17.431 -16.257  14.627  1.00  0.00           O  
ATOM    459 C3'    U A  31     -18.719 -18.214  14.880  1.00  0.00           C  
ATOM    460 O3'    U A  31     -18.710 -19.534  14.323  1.00  0.00           O  
ATOM    461 C2'    U A  31     -17.732 -18.173  16.035  1.00  0.00           C  
ATOM    462 O2'    U A  31     -16.706 -19.163  15.885  1.00  0.00           O  
ATOM    463 C1'    U A  31     -17.157 -16.761  15.945  1.00  0.00           C  
ATOM    464 N1     U A  31     -17.751 -15.878  16.975  1.00  0.00           N  
ATOM    465 C2     U A  31     -17.477 -14.524  16.893  1.00  0.00           C  
ATOM    466 O2     U A  31     -16.764 -14.051  16.008  1.00  0.00           O  
ATOM    467 N3     U A  31     -18.050 -13.729  17.868  1.00  0.00           N  
ATOM    468 C4     U A  31     -18.862 -14.159  18.902  1.00  0.00           C  
ATOM    469 O4     U A  31     -19.317 -13.360  19.716  1.00  0.00           O  
ATOM    470 C5     U A  31     -19.095 -15.585  18.912  1.00  0.00           C  
ATOM    471 C6     U A  31     -18.545 -16.388  17.969  1.00  0.00           C  
ATOM    472 H5'    U A  31     -18.736 -15.828  12.397  1.00  0.00           H  
ATOM    473 H5''   U A  31     -19.545 -17.404  12.279  1.00  0.00           H  
ATOM    474 H4'    U A  31     -17.384 -17.794  13.252  1.00  0.00           H  
ATOM    475 H3'    U A  31     -19.718 -17.901  15.187  1.00  0.00           H  
ATOM    476 H2'    U A  31     -18.260 -18.303  16.984  1.00  0.00           H  
ATOM    477 HO2'   U A  31     -16.074 -19.029  16.594  1.00  0.00           H  
ATOM    478 H1'    U A  31     -16.077 -16.801  16.085  1.00  0.00           H  
ATOM    479 H3     U A  31     -17.856 -12.738  17.821  1.00  0.00           H  
ATOM    480 H5     U A  31     -19.722 -16.022  19.689  1.00  0.00           H  
ATOM    481 H6     U A  31     -18.739 -17.458  18.001  1.00  0.00           H  
ATOM    482 P      G A  32     -19.937 -20.063  13.420  1.00  0.00           P  
ATOM    483 OP1    G A  32     -21.171 -19.379  13.865  1.00  0.00           O  
ATOM    484 OP2    G A  32     -19.885 -21.542  13.389  1.00  0.00           O  
ATOM    485 O5'    G A  32     -19.559 -19.513  11.952  1.00  0.00           O  
ATOM    486 C5'    G A  32     -18.588 -20.187  11.142  1.00  0.00           C  
ATOM    487 C4'    G A  32     -17.271 -19.417  11.090  1.00  0.00           C  
ATOM    488 O4'    G A  32     -16.645 -19.375  12.379  1.00  0.00           O  
ATOM    489 C3'    G A  32     -16.274 -20.091  10.155  1.00  0.00           C  
ATOM    490 O3'    G A  32     -16.490 -19.588   8.832  1.00  0.00           O  
ATOM    491 C2'    G A  32     -14.932 -19.586  10.656  1.00  0.00           C  
ATOM    492 O2'    G A  32     -14.436 -18.512   9.847  1.00  0.00           O  
ATOM    493 C1'    G A  32     -15.273 -19.111  12.058  1.00  0.00           C  
ATOM    494 N9     G A  32     -14.425 -19.773  13.072  1.00  0.00           N  
ATOM    495 C8     G A  32     -13.968 -19.304  14.259  1.00  0.00           C  
ATOM    496 N7     G A  32     -13.229 -20.090  14.970  1.00  0.00           N  
ATOM    497 C5     G A  32     -13.177 -21.234  14.167  1.00  0.00           C  
ATOM    498 C6     G A  32     -12.514 -22.471  14.388  1.00  0.00           C  
ATOM    499 O6     G A  32     -11.827 -22.808  15.352  1.00  0.00           O  
ATOM    500 N1     G A  32     -12.716 -23.354  13.335  1.00  0.00           N  
ATOM    501 C2     G A  32     -13.462 -23.085  12.206  1.00  0.00           C  
ATOM    502 N2     G A  32     -13.538 -24.062  11.300  1.00  0.00           N  
ATOM    503 N3     G A  32     -14.090 -21.925  11.990  1.00  0.00           N  
ATOM    504 C4     G A  32     -13.907 -21.048  13.004  1.00  0.00           C  
ATOM    505 H5'    G A  32     -18.979 -20.290  10.130  1.00  0.00           H  
ATOM    506 H5''   G A  32     -18.403 -21.180  11.555  1.00  0.00           H  
ATOM    507 H4'    G A  32     -17.460 -18.399  10.749  1.00  0.00           H  
ATOM    508 H3'    G A  32     -16.343 -21.178  10.200  1.00  0.00           H  
ATOM    509 H2'    G A  32     -14.213 -20.408  10.700  1.00  0.00           H  
ATOM    510 HO2'   G A  32     -13.512 -18.390  10.073  1.00  0.00           H  
ATOM    511 H1'    G A  32     -15.139 -18.031  12.121  1.00  0.00           H  
ATOM    512 H8     G A  32     -14.215 -18.299  14.604  1.00  0.00           H  
ATOM    513 H1     G A  32     -12.272 -24.258  13.422  1.00  0.00           H  
ATOM    514 H21    G A  32     -13.064 -24.938  11.461  1.00  0.00           H  
ATOM    515 H22    G A  32     -14.069 -23.923  10.450  1.00  0.00           H  
ATOM    516 P      G A  33     -15.620 -20.133   7.588  1.00  0.00           P  
ATOM    517 OP1    G A  33     -16.462 -20.072   6.372  1.00  0.00           O  
ATOM    518 OP2    G A  33     -14.986 -21.410   7.983  1.00  0.00           O  
ATOM    519 O5'    G A  33     -14.466 -19.018   7.457  1.00  0.00           O  
ATOM    520 C5'    G A  33     -14.803 -17.649   7.210  1.00  0.00           C  
ATOM    521 C4'    G A  33     -13.577 -16.738   7.278  1.00  0.00           C  
ATOM    522 O4'    G A  33     -13.347 -16.267   8.607  1.00  0.00           O  
ATOM    523 C3'    G A  33     -12.311 -17.482   6.885  1.00  0.00           C  
ATOM    524 O3'    G A  33     -12.162 -17.394   5.466  1.00  0.00           O  
ATOM    525 C2'    G A  33     -11.216 -16.658   7.544  1.00  0.00           C  
ATOM    526 O2'    G A  33     -10.503 -15.868   6.585  1.00  0.00           O  
ATOM    527 C1'    G A  33     -11.997 -15.781   8.521  1.00  0.00           C  
ATOM    528 N9     G A  33     -11.372 -15.793   9.858  1.00  0.00           N  
ATOM    529 C8     G A  33     -11.536 -14.938  10.900  1.00  0.00           C  
ATOM    530 N7     G A  33     -10.860 -15.167  11.973  1.00  0.00           N  
ATOM    531 C5     G A  33     -10.148 -16.318  11.624  1.00  0.00           C  
ATOM    532 C6     G A  33      -9.218 -17.074  12.382  1.00  0.00           C  
ATOM    533 O6     G A  33      -8.828 -16.875  13.530  1.00  0.00           O  
ATOM    534 N1     G A  33      -8.733 -18.158  11.661  1.00  0.00           N  
ATOM    535 C2     G A  33      -9.096 -18.478  10.368  1.00  0.00           C  
ATOM    536 N2     G A  33      -8.525 -19.563   9.847  1.00  0.00           N  
ATOM    537 N3     G A  33      -9.971 -17.769   9.645  1.00  0.00           N  
ATOM    538 C4     G A  33     -10.456 -16.708  10.330  1.00  0.00           C  
ATOM    539 H5'    G A  33     -15.528 -17.321   7.956  1.00  0.00           H  
ATOM    540 H5''   G A  33     -15.251 -17.567   6.219  1.00  0.00           H  
ATOM    541 H4'    G A  33     -13.721 -15.886   6.615  1.00  0.00           H  
ATOM    542 H3'    G A  33     -12.317 -18.513   7.239  1.00  0.00           H  
ATOM    543 H2'    G A  33     -10.533 -17.314   8.089  1.00  0.00           H  
ATOM    544 HO2'   G A  33     -10.529 -16.339   5.749  1.00  0.00           H  
ATOM    545 H1'    G A  33     -12.023 -14.759   8.145  1.00  0.00           H  
ATOM    546 H8     G A  33     -12.215 -14.088  10.831  1.00  0.00           H  
ATOM    547 H1     G A  33      -8.065 -18.744  12.139  1.00  0.00           H  
ATOM    548 H21    G A  33      -7.864 -20.098  10.393  1.00  0.00           H  
ATOM    549 H22    G A  33      -8.751 -19.851   8.905  1.00  0.00           H  
ATOM    550 P      G A  34     -11.221 -18.431   4.669  1.00  0.00           P  
ATOM    551 OP1    G A  34     -12.083 -19.487   4.095  1.00  0.00           O  
ATOM    552 OP2    G A  34     -10.087 -18.801   5.546  1.00  0.00           O  
ATOM    553 O5'    G A  34     -10.652 -17.531   3.460  1.00  0.00           O  
ATOM    554 C5'    G A  34     -10.398 -16.133   3.642  1.00  0.00           C  
ATOM    555 C4'    G A  34     -11.693 -15.321   3.618  1.00  0.00           C  
ATOM    556 O4'    G A  34     -11.925 -14.678   4.873  1.00  0.00           O  
ATOM    557 C3'    G A  34     -11.628 -14.202   2.590  1.00  0.00           C  
ATOM    558 O3'    G A  34     -12.160 -14.690   1.353  1.00  0.00           O  
ATOM    559 C2'    G A  34     -12.590 -13.165   3.146  1.00  0.00           C  
ATOM    560 O2'    G A  34     -13.930 -13.394   2.697  1.00  0.00           O  
ATOM    561 C1'    G A  34     -12.470 -13.366   4.653  1.00  0.00           C  
ATOM    562 N9     G A  34     -11.605 -12.335   5.259  1.00  0.00           N  
ATOM    563 C8     G A  34     -10.523 -11.697   4.745  1.00  0.00           C  
ATOM    564 N7     G A  34      -9.931 -10.828   5.493  1.00  0.00           N  
ATOM    565 C5     G A  34     -10.703 -10.879   6.657  1.00  0.00           C  
ATOM    566 C6     G A  34     -10.570 -10.152   7.870  1.00  0.00           C  
ATOM    567 O6     G A  34      -9.727  -9.309   8.165  1.00  0.00           O  
ATOM    568 N1     G A  34     -11.554 -10.503   8.786  1.00  0.00           N  
ATOM    569 C2     G A  34     -12.547 -11.436   8.565  1.00  0.00           C  
ATOM    570 N2     G A  34     -13.405 -11.634   9.567  1.00  0.00           N  
ATOM    571 N3     G A  34     -12.679 -12.125   7.428  1.00  0.00           N  
ATOM    572 C4     G A  34     -11.732 -11.799   6.520  1.00  0.00           C  
ATOM    573 H5'    G A  34      -9.742 -15.785   2.845  1.00  0.00           H  
ATOM    574 H5''   G A  34      -9.902 -15.982   4.600  1.00  0.00           H  
ATOM    575 H4'    G A  34     -12.531 -15.978   3.390  1.00  0.00           H  
ATOM    576 H3'    G A  34     -10.618 -13.805   2.480  1.00  0.00           H  
ATOM    577 H2'    G A  34     -12.255 -12.160   2.876  1.00  0.00           H  
ATOM    578 HO2'   G A  34     -14.294 -12.544   2.438  1.00  0.00           H  
ATOM    579 H1'    G A  34     -13.461 -13.313   5.102  1.00  0.00           H  
ATOM    580 H8     G A  34     -10.169 -11.908   3.734  1.00  0.00           H  
ATOM    581 H1     G A  34     -11.521 -10.026   9.676  1.00  0.00           H  
ATOM    582 H21    G A  34     -13.306 -11.112  10.426  1.00  0.00           H  
ATOM    583 H22    G A  34     -14.153 -12.303   9.465  1.00  0.00           H  
ATOM    584 P      A A  35     -11.182 -15.109   0.140  1.00  0.00           P  
ATOM    585 OP1    A A  35     -12.020 -15.585  -0.983  1.00  0.00           O  
ATOM    586 OP2    A A  35     -10.119 -15.982   0.684  1.00  0.00           O  
ATOM    587 O5'    A A  35     -10.510 -13.706  -0.291  1.00  0.00           O  
ATOM    588 C5'    A A  35     -11.199 -12.463  -0.106  1.00  0.00           C  
ATOM    589 C4'    A A  35     -11.929 -12.027  -1.373  1.00  0.00           C  
ATOM    590 O4'    A A  35     -12.913 -12.990  -1.760  1.00  0.00           O  
ATOM    591 C3'    A A  35     -12.681 -10.720  -1.151  1.00  0.00           C  
ATOM    592 O3'    A A  35     -12.781 -10.042  -2.407  1.00  0.00           O  
ATOM    593 C2'    A A  35     -14.073 -11.170  -0.738  1.00  0.00           C  
ATOM    594 O2'    A A  35     -15.072 -10.236  -1.161  1.00  0.00           O  
ATOM    595 C1'    A A  35     -14.230 -12.509  -1.455  1.00  0.00           C  
ATOM    596 N9     A A  35     -14.960 -13.477  -0.609  1.00  0.00           N  
ATOM    597 C8     A A  35     -14.732 -14.798  -0.411  1.00  0.00           C  
ATOM    598 N7     A A  35     -15.524 -15.427   0.390  1.00  0.00           N  
ATOM    599 C5     A A  35     -16.396 -14.408   0.783  1.00  0.00           C  
ATOM    600 C6     A A  35     -17.498 -14.386   1.642  1.00  0.00           C  
ATOM    601 N6     A A  35     -17.939 -15.465   2.289  1.00  0.00           N  
ATOM    602 N1     A A  35     -18.133 -13.211   1.806  1.00  0.00           N  
ATOM    603 C2     A A  35     -17.710 -12.122   1.164  1.00  0.00           C  
ATOM    604 N3     A A  35     -16.680 -12.029   0.329  1.00  0.00           N  
ATOM    605 C4     A A  35     -16.060 -13.219   0.181  1.00  0.00           C  
ATOM    606 H5'    A A  35     -10.475 -11.695   0.169  1.00  0.00           H  
ATOM    607 H5''   A A  35     -11.922 -12.570   0.699  1.00  0.00           H  
ATOM    608 H4'    A A  35     -11.211 -11.899  -2.178  1.00  0.00           H  
ATOM    609 H3'    A A  35     -12.210 -10.103  -0.385  1.00  0.00           H  
ATOM    610 H2'    A A  35     -14.111 -11.318   0.344  1.00  0.00           H  
ATOM    611 HO2'   A A  35     -15.900 -10.717  -1.232  1.00  0.00           H  
ATOM    612 H1'    A A  35     -14.780 -12.360  -2.383  1.00  0.00           H  
ATOM    613 H8     A A  35     -13.909 -15.311  -0.911  1.00  0.00           H  
ATOM    614 H61    A A  35     -18.740 -15.394   2.899  1.00  0.00           H  
ATOM    615 H62    A A  35     -17.471 -16.351   2.166  1.00  0.00           H  
ATOM    616 H2     A A  35     -18.272 -11.205   1.343  1.00  0.00           H  
ATOM    617 P      G A  36     -12.319  -8.503  -2.552  1.00  0.00           P  
ATOM    618 OP1    G A  36     -12.315  -8.157  -3.991  1.00  0.00           O  
ATOM    619 OP2    G A  36     -11.095  -8.307  -1.743  1.00  0.00           O  
ATOM    620 O5'    G A  36     -13.528  -7.702  -1.848  1.00  0.00           O  
ATOM    621 C5'    G A  36     -13.549  -7.499  -0.431  1.00  0.00           C  
ATOM    622 C4'    G A  36     -14.943  -7.732   0.145  1.00  0.00           C  
ATOM    623 O4'    G A  36     -14.966  -8.877   1.009  1.00  0.00           O  
ATOM    624 C3'    G A  36     -15.394  -6.551   0.993  1.00  0.00           C  
ATOM    625 O3'    G A  36     -16.253  -5.731   0.193  1.00  0.00           O  
ATOM    626 C2'    G A  36     -16.223  -7.196   2.091  1.00  0.00           C  
ATOM    627 O2'    G A  36     -17.584  -7.387   1.684  1.00  0.00           O  
ATOM    628 C1'    G A  36     -15.508  -8.524   2.290  1.00  0.00           C  
ATOM    629 N9     G A  36     -14.441  -8.405   3.303  1.00  0.00           N  
ATOM    630 C8     G A  36     -13.101  -8.295   3.135  1.00  0.00           C  
ATOM    631 N7     G A  36     -12.370  -8.193   4.193  1.00  0.00           N  
ATOM    632 C5     G A  36     -13.330  -8.243   5.208  1.00  0.00           C  
ATOM    633 C6     G A  36     -13.168  -8.178   6.619  1.00  0.00           C  
ATOM    634 O6     G A  36     -12.129  -8.052   7.261  1.00  0.00           O  
ATOM    635 N1     G A  36     -14.389  -8.263   7.276  1.00  0.00           N  
ATOM    636 C2     G A  36     -15.617  -8.391   6.660  1.00  0.00           C  
ATOM    637 N2     G A  36     -16.678  -8.452   7.465  1.00  0.00           N  
ATOM    638 N3     G A  36     -15.779  -8.451   5.334  1.00  0.00           N  
ATOM    639 C4     G A  36     -14.603  -8.372   4.671  1.00  0.00           C  
ATOM    640 H5'    G A  36     -13.237  -6.476  -0.214  1.00  0.00           H  
ATOM    641 H5''   G A  36     -12.851  -8.190   0.040  1.00  0.00           H  
ATOM    642 H4'    G A  36     -15.651  -7.885  -0.671  1.00  0.00           H  
ATOM    643 H3'    G A  36     -14.548  -5.992   1.397  1.00  0.00           H  
ATOM    644 H2'    G A  36     -16.167  -6.597   3.005  1.00  0.00           H  
ATOM    645 HO2'   G A  36     -18.132  -7.303   2.470  1.00  0.00           H  
ATOM    646 H1'    G A  36     -16.227  -9.280   2.604  1.00  0.00           H  
ATOM    647 H8     G A  36     -12.658  -8.294   2.138  1.00  0.00           H  
ATOM    648 H1     G A  36     -14.350  -8.229   8.285  1.00  0.00           H  
ATOM    649 H21    G A  36     -16.555  -8.405   8.467  1.00  0.00           H  
ATOM    650 H22    G A  36     -17.604  -8.541   7.073  1.00  0.00           H  
ATOM    651 P      C A  37     -15.795  -4.257  -0.265  1.00  0.00           P  
ATOM    652 OP1    C A  37     -16.309  -4.018  -1.634  1.00  0.00           O  
ATOM    653 OP2    C A  37     -14.349  -4.107   0.016  1.00  0.00           O  
ATOM    654 O5'    C A  37     -16.614  -3.314   0.750  1.00  0.00           O  
ATOM    655 C5'    C A  37     -15.934  -2.448   1.661  1.00  0.00           C  
ATOM    656 C4'    C A  37     -16.566  -2.500   3.047  1.00  0.00           C  
ATOM    657 O4'    C A  37     -16.335  -3.766   3.668  1.00  0.00           O  
ATOM    658 C3'    C A  37     -15.957  -1.455   3.966  1.00  0.00           C  
ATOM    659 O3'    C A  37     -16.816  -0.308   3.952  1.00  0.00           O  
ATOM    660 C2'    C A  37     -16.032  -2.098   5.343  1.00  0.00           C  
ATOM    661 O2'    C A  37     -17.262  -1.782   6.007  1.00  0.00           O  
ATOM    662 C1'    C A  37     -15.933  -3.595   5.035  1.00  0.00           C  
ATOM    663 N1     C A  37     -14.558  -4.096   5.252  1.00  0.00           N  
ATOM    664 C2     C A  37     -14.179  -4.393   6.553  1.00  0.00           C  
ATOM    665 O2     C A  37     -14.974  -4.241   7.479  1.00  0.00           O  
ATOM    666 N3     C A  37     -12.915  -4.850   6.769  1.00  0.00           N  
ATOM    667 C4     C A  37     -12.059  -5.011   5.754  1.00  0.00           C  
ATOM    668 N4     C A  37     -10.826  -5.455   6.003  1.00  0.00           N  
ATOM    669 C5     C A  37     -12.444  -4.709   4.410  1.00  0.00           C  
ATOM    670 C6     C A  37     -13.695  -4.258   4.204  1.00  0.00           C  
ATOM    671 H5'    C A  37     -15.985  -1.426   1.286  1.00  0.00           H  
ATOM    672 H5''   C A  37     -14.889  -2.749   1.732  1.00  0.00           H  
ATOM    673 H4'    C A  37     -17.638  -2.332   2.964  1.00  0.00           H  
ATOM    674 H3'    C A  37     -14.933  -1.207   3.685  1.00  0.00           H  
ATOM    675 H2'    C A  37     -15.175  -1.785   5.947  1.00  0.00           H  
ATOM    676 HO2'   C A  37     -17.978  -2.076   5.440  1.00  0.00           H  
ATOM    677 H1'    C A  37     -16.621  -4.140   5.682  1.00  0.00           H  
ATOM    678 H41    C A  37     -10.549  -5.667   6.950  1.00  0.00           H  
ATOM    679 H42    C A  37     -10.172  -5.578   5.243  1.00  0.00           H  
ATOM    680 H5     C A  37     -11.748  -4.840   3.581  1.00  0.00           H  
ATOM    681 H6     C A  37     -14.023  -4.022   3.194  1.00  0.00           H  
ATOM    682 P      U A  38     -16.337   1.078   3.284  1.00  0.00           P  
ATOM    683 OP1    U A  38     -17.394   1.531   2.353  1.00  0.00           O  
ATOM    684 OP2    U A  38     -14.949   0.905   2.795  1.00  0.00           O  
ATOM    685 O5'    U A  38     -16.311   2.082   4.546  1.00  0.00           O  
ATOM    686 C5'    U A  38     -15.097   2.717   4.962  1.00  0.00           C  
ATOM    687 C4'    U A  38     -14.888   2.590   6.467  1.00  0.00           C  
ATOM    688 O4'    U A  38     -14.735   1.226   6.856  1.00  0.00           O  
ATOM    689 C3'    U A  38     -13.612   3.287   6.901  1.00  0.00           C  
ATOM    690 O3'    U A  38     -13.942   4.626   7.283  1.00  0.00           O  
ATOM    691 C2'    U A  38     -13.196   2.519   8.147  1.00  0.00           C  
ATOM    692 O2'    U A  38     -13.756   3.094   9.333  1.00  0.00           O  
ATOM    693 C1'    U A  38     -13.751   1.116   7.897  1.00  0.00           C  
ATOM    694 N1     U A  38     -12.671   0.181   7.513  1.00  0.00           N  
ATOM    695 C2     U A  38     -11.936  -0.395   8.533  1.00  0.00           C  
ATOM    696 O2     U A  38     -12.155  -0.149   9.719  1.00  0.00           O  
ATOM    697 N3     U A  38     -10.944  -1.272   8.144  1.00  0.00           N  
ATOM    698 C4     U A  38     -10.626  -1.623   6.844  1.00  0.00           C  
ATOM    699 O4     U A  38      -9.724  -2.427   6.617  1.00  0.00           O  
ATOM    700 C5     U A  38     -11.441  -0.974   5.843  1.00  0.00           C  
ATOM    701 C6     U A  38     -12.420  -0.108   6.199  1.00  0.00           C  
ATOM    702 H5'    U A  38     -15.141   3.774   4.698  1.00  0.00           H  
ATOM    703 H5''   U A  38     -14.255   2.255   4.445  1.00  0.00           H  
ATOM    704 H4'    U A  38     -15.740   3.023   6.992  1.00  0.00           H  
ATOM    705 H3'    U A  38     -12.844   3.255   6.127  1.00  0.00           H  
ATOM    706 H2'    U A  38     -12.107   2.481   8.214  1.00  0.00           H  
ATOM    707 HO2'   U A  38     -14.710   2.993   9.278  1.00  0.00           H  
ATOM    708 H1'    U A  38     -14.231   0.755   8.805  1.00  0.00           H  
ATOM    709 H3     U A  38     -10.392  -1.693   8.877  1.00  0.00           H  
ATOM    710 H5     U A  38     -11.266  -1.184   4.788  1.00  0.00           H  
ATOM    711 H6     U A  38     -13.014   0.372   5.422  1.00  0.00           H  
ATOM    712 P      C A  39     -12.895   5.826   7.049  1.00  0.00           P  
ATOM    713 OP1    C A  39     -13.614   7.107   7.233  1.00  0.00           O  
ATOM    714 OP2    C A  39     -12.163   5.565   5.789  1.00  0.00           O  
ATOM    715 O5'    C A  39     -11.868   5.639   8.275  1.00  0.00           O  
ATOM    716 C5'    C A  39     -12.016   6.405   9.475  1.00  0.00           C  
ATOM    717 C4'    C A  39     -10.858   6.167  10.440  1.00  0.00           C  
ATOM    718 O4'    C A  39     -10.700   4.777  10.724  1.00  0.00           O  
ATOM    719 C3'    C A  39      -9.538   6.617   9.837  1.00  0.00           C  
ATOM    720 O3'    C A  39      -9.286   7.963  10.257  1.00  0.00           O  
ATOM    721 C2'    C A  39      -8.520   5.702  10.499  1.00  0.00           C  
ATOM    722 O2'    C A  39      -8.047   6.248  11.736  1.00  0.00           O  
ATOM    723 C1'    C A  39      -9.309   4.414  10.731  1.00  0.00           C  
ATOM    724 N1     C A  39      -9.004   3.411   9.687  1.00  0.00           N  
ATOM    725 C2     C A  39      -8.084   2.421  10.002  1.00  0.00           C  
ATOM    726 O2     C A  39      -7.562   2.391  11.116  1.00  0.00           O  
ATOM    727 N3     C A  39      -7.781   1.495   9.052  1.00  0.00           N  
ATOM    728 C4     C A  39      -8.354   1.534   7.843  1.00  0.00           C  
ATOM    729 N4     C A  39      -8.024   0.617   6.935  1.00  0.00           N  
ATOM    730 C5     C A  39      -9.306   2.550   7.513  1.00  0.00           C  
ATOM    731 C6     C A  39      -9.601   3.463   8.459  1.00  0.00           C  
ATOM    732 H5'    C A  39     -12.949   6.126   9.962  1.00  0.00           H  
ATOM    733 H5''   C A  39     -12.050   7.465   9.217  1.00  0.00           H  
ATOM    734 H4'    C A  39     -11.040   6.707  11.369  1.00  0.00           H  
ATOM    735 H3'    C A  39      -9.532   6.516   8.750  1.00  0.00           H  
ATOM    736 H2'    C A  39      -7.687   5.513   9.815  1.00  0.00           H  
ATOM    737 HO2'   C A  39      -7.132   5.975  11.837  1.00  0.00           H  
ATOM    738 H1'    C A  39      -9.046   4.008  11.707  1.00  0.00           H  
ATOM    739 H41    C A  39      -7.353  -0.103   7.162  1.00  0.00           H  
ATOM    740 H42    C A  39      -8.446   0.640   6.015  1.00  0.00           H  
ATOM    741 H5     C A  39      -9.779   2.582   6.532  1.00  0.00           H  
ATOM    742 H6     C A  39     -10.325   4.249   8.242  1.00  0.00           H  
ATOM    743 P      U A  40      -8.293   8.919   9.420  1.00  0.00           P  
ATOM    744 OP1    U A  40      -9.004  10.184   9.131  1.00  0.00           O  
ATOM    745 OP2    U A  40      -7.711   8.131   8.309  1.00  0.00           O  
ATOM    746 O5'    U A  40      -7.125   9.231  10.482  1.00  0.00           O  
ATOM    747 C5'    U A  40      -7.030  10.515  11.104  1.00  0.00           C  
ATOM    748 C4'    U A  40      -5.794  10.620  11.993  1.00  0.00           C  
ATOM    749 O4'    U A  40      -5.101   9.368  12.083  1.00  0.00           O  
ATOM    750 C3'    U A  40      -4.786  11.602  11.419  1.00  0.00           C  
ATOM    751 O3'    U A  40      -3.838  11.933  12.437  1.00  0.00           O  
ATOM    752 C2'    U A  40      -4.091  10.774  10.358  1.00  0.00           C  
ATOM    753 O2'    U A  40      -2.696  11.087  10.269  1.00  0.00           O  
ATOM    754 C1'    U A  40      -4.312   9.362  10.878  1.00  0.00           C  
ATOM    755 N1     U A  40      -5.000   8.530   9.868  1.00  0.00           N  
ATOM    756 C2     U A  40      -5.056   9.012   8.571  1.00  0.00           C  
ATOM    757 O2     U A  40      -4.539  10.081   8.244  1.00  0.00           O  
ATOM    758 N3     U A  40      -5.727   8.221   7.658  1.00  0.00           N  
ATOM    759 C4     U A  40      -6.335   7.006   7.919  1.00  0.00           C  
ATOM    760 O4     U A  40      -6.909   6.388   7.026  1.00  0.00           O  
ATOM    761 C5     U A  40      -6.227   6.578   9.295  1.00  0.00           C  
ATOM    762 C6     U A  40      -5.577   7.335  10.211  1.00  0.00           C  
ATOM    763 H5'    U A  40      -7.919  10.681  11.711  1.00  0.00           H  
ATOM    764 H5''   U A  40      -6.977  11.281  10.331  1.00  0.00           H  
ATOM    765 H4'    U A  40      -6.089  10.940  12.991  1.00  0.00           H  
ATOM    766 H3'    U A  40      -5.269  12.484  10.996  1.00  0.00           H  
ATOM    767 H2'    U A  40      -4.588  10.904   9.392  1.00  0.00           H  
ATOM    768 HO2'   U A  40      -2.475  11.147   9.337  1.00  0.00           H  
ATOM    769 H1'    U A  40      -3.351   8.913  11.128  1.00  0.00           H  
ATOM    770 H3     U A  40      -5.778   8.561   6.709  1.00  0.00           H  
ATOM    771 H5     U A  40      -6.672   5.631   9.600  1.00  0.00           H  
ATOM    772 H6     U A  40      -5.512   6.986  11.241  1.00  0.00           H  
ATOM    773 P      C A  41      -2.575  12.877  12.103  1.00  0.00           P  
ATOM    774 OP1    C A  41      -2.153  13.544  13.354  1.00  0.00           O  
ATOM    775 OP2    C A  41      -2.904  13.687  10.909  1.00  0.00           O  
ATOM    776 O5'    C A  41      -1.438  11.812  11.690  1.00  0.00           O  
ATOM    777 C5'    C A  41      -1.035  10.785  12.602  1.00  0.00           C  
ATOM    778 C4'    C A  41       0.161   9.998  12.074  1.00  0.00           C  
ATOM    779 O4'    C A  41      -0.248   8.898  11.263  1.00  0.00           O  
ATOM    780 C3'    C A  41       1.023  10.854  11.168  1.00  0.00           C  
ATOM    781 O3'    C A  41       2.009  11.504  11.975  1.00  0.00           O  
ATOM    782 C2'    C A  41       1.713   9.827  10.280  1.00  0.00           C  
ATOM    783 O2'    C A  41       2.932   9.358  10.866  1.00  0.00           O  
ATOM    784 C1'    C A  41       0.676   8.703  10.179  1.00  0.00           C  
ATOM    785 N1     C A  41      -0.013   8.738   8.870  1.00  0.00           N  
ATOM    786 C2     C A  41       0.459   7.894   7.873  1.00  0.00           C  
ATOM    787 O2     C A  41       1.396   7.130   8.099  1.00  0.00           O  
ATOM    788 N3     C A  41      -0.145   7.936   6.653  1.00  0.00           N  
ATOM    789 C4     C A  41      -1.167   8.768   6.418  1.00  0.00           C  
ATOM    790 N4     C A  41      -1.719   8.798   5.204  1.00  0.00           N  
ATOM    791 C5     C A  41      -1.660   9.637   7.444  1.00  0.00           C  
ATOM    792 C6     C A  41      -1.057   9.590   8.647  1.00  0.00           C  
ATOM    793 H5'    C A  41      -1.869  10.100  12.757  1.00  0.00           H  
ATOM    794 H5''   C A  41      -0.768  11.242  13.556  1.00  0.00           H  
ATOM    795 H4'    C A  41       0.758   9.630  12.907  1.00  0.00           H  
ATOM    796 H3'    C A  41       0.428  11.562  10.589  1.00  0.00           H  
ATOM    797 H2'    C A  41       1.897  10.254   9.290  1.00  0.00           H  
ATOM    798 HO2'   C A  41       3.627   9.969  10.608  1.00  0.00           H  
ATOM    799 H1'    C A  41       1.174   7.741  10.298  1.00  0.00           H  
ATOM    800 H41    C A  41      -1.374   8.187   4.478  1.00  0.00           H  
ATOM    801 H42    C A  41      -2.481   9.431   5.010  1.00  0.00           H  
ATOM    802 H5     C A  41      -2.496  10.312   7.258  1.00  0.00           H  
ATOM    803 H6     C A  41      -1.409  10.235   9.453  1.00  0.00           H  
ATOM    804 P      U A  42       2.075  13.112  12.057  1.00  0.00           P  
ATOM    805 OP1    U A  42       2.531  13.486  13.413  1.00  0.00           O  
ATOM    806 OP2    U A  42       0.803  13.660  11.529  1.00  0.00           O  
ATOM    807 O5'    U A  42       3.251  13.466  11.014  1.00  0.00           O  
ATOM    808 C5'    U A  42       3.043  13.333   9.605  1.00  0.00           C  
ATOM    809 C4'    U A  42       4.247  12.689   8.923  1.00  0.00           C  
ATOM    810 O4'    U A  42       3.895  11.432   8.329  1.00  0.00           O  
ATOM    811 C3'    U A  42       4.771  13.556   7.788  1.00  0.00           C  
ATOM    812 O3'    U A  42       5.847  14.356   8.290  1.00  0.00           O  
ATOM    813 C2'    U A  42       5.336  12.539   6.815  1.00  0.00           C  
ATOM    814 O2'    U A  42       6.670  12.155   7.166  1.00  0.00           O  
ATOM    815 C1'    U A  42       4.360  11.378   6.970  1.00  0.00           C  
ATOM    816 N1     U A  42       3.238  11.494   6.010  1.00  0.00           N  
ATOM    817 C2     U A  42       3.538  11.407   4.663  1.00  0.00           C  
ATOM    818 O2     U A  42       4.684  11.225   4.256  1.00  0.00           O  
ATOM    819 N3     U A  42       2.471  11.532   3.792  1.00  0.00           N  
ATOM    820 C4     U A  42       1.149  11.735   4.142  1.00  0.00           C  
ATOM    821 O4     U A  42       0.282  11.837   3.276  1.00  0.00           O  
ATOM    822 C5     U A  42       0.923  11.813   5.567  1.00  0.00           C  
ATOM    823 C6     U A  42       1.950  11.692   6.443  1.00  0.00           C  
ATOM    824 H5'    U A  42       2.874  14.322   9.177  1.00  0.00           H  
ATOM    825 H5''   U A  42       2.162  12.715   9.428  1.00  0.00           H  
ATOM    826 H4'    U A  42       5.038  12.530   9.655  1.00  0.00           H  
ATOM    827 H3'    U A  42       3.983  14.158   7.335  1.00  0.00           H  
ATOM    828 H2'    U A  42       5.295  12.932   5.795  1.00  0.00           H  
ATOM    829 HO2'   U A  42       6.658  11.895   8.090  1.00  0.00           H  
ATOM    830 H1'    U A  42       4.887  10.438   6.804  1.00  0.00           H  
ATOM    831 H3     U A  42       2.676  11.470   2.807  1.00  0.00           H  
ATOM    832 H5     U A  42      -0.088  11.968   5.943  1.00  0.00           H  
ATOM    833 H6     U A  42       1.751  11.756   7.511  1.00  0.00           H  
ATOM    834 P      G A  43       6.270  15.722   7.548  1.00  0.00           P  
ATOM    835 OP1    G A  43       6.858  16.632   8.557  1.00  0.00           O  
ATOM    836 OP2    G A  43       5.131  16.176   6.719  1.00  0.00           O  
ATOM    837 O5'    G A  43       7.448  15.235   6.565  1.00  0.00           O  
ATOM    838 C5'    G A  43       8.505  14.404   7.054  1.00  0.00           C  
ATOM    839 C4'    G A  43       9.340  13.831   5.914  1.00  0.00           C  
ATOM    840 O4'    G A  43       8.633  12.801   5.215  1.00  0.00           O  
ATOM    841 C3'    G A  43       9.643  14.889   4.867  1.00  0.00           C  
ATOM    842 O3'    G A  43      10.867  15.543   5.218  1.00  0.00           O  
ATOM    843 C2'    G A  43       9.873  14.061   3.619  1.00  0.00           C  
ATOM    844 O2'    G A  43      11.216  13.567   3.553  1.00  0.00           O  
ATOM    845 C1'    G A  43       8.870  12.927   3.802  1.00  0.00           C  
ATOM    846 N9     G A  43       7.616  13.215   3.079  1.00  0.00           N  
ATOM    847 C8     G A  43       6.490  13.839   3.508  1.00  0.00           C  
ATOM    848 N7     G A  43       5.524  13.976   2.663  1.00  0.00           N  
ATOM    849 C5     G A  43       6.057  13.373   1.520  1.00  0.00           C  
ATOM    850 C6     G A  43       5.484  13.197   0.232  1.00  0.00           C  
ATOM    851 O6     G A  43       4.374  13.546  -0.163  1.00  0.00           O  
ATOM    852 N1     G A  43       6.356  12.542  -0.627  1.00  0.00           N  
ATOM    853 C2     G A  43       7.624  12.108  -0.295  1.00  0.00           C  
ATOM    854 N2     G A  43       8.314  11.497  -1.260  1.00  0.00           N  
ATOM    855 N3     G A  43       8.169  12.270   0.912  1.00  0.00           N  
ATOM    856 C4     G A  43       7.338  12.905   1.768  1.00  0.00           C  
ATOM    857 H5'    G A  43       8.076  13.582   7.627  1.00  0.00           H  
ATOM    858 H5''   G A  43       9.150  14.994   7.705  1.00  0.00           H  
ATOM    859 H4'    G A  43      10.271  13.427   6.306  1.00  0.00           H  
ATOM    860 H3'    G A  43       8.817  15.592   4.744  1.00  0.00           H  
ATOM    861 H2'    G A  43       9.624  14.643   2.729  1.00  0.00           H  
ATOM    862 HO2'   G A  43      11.250  12.763   4.077  1.00  0.00           H  
ATOM    863 H1'    G A  43       9.300  12.001   3.425  1.00  0.00           H  
ATOM    864 H8     G A  43       6.404  14.212   4.528  1.00  0.00           H  
ATOM    865 H1     G A  43       6.015  12.380  -1.563  1.00  0.00           H  
ATOM    866 H21    G A  43       7.902  11.375  -2.174  1.00  0.00           H  
ATOM    867 H22    G A  43       9.248  11.160  -1.076  1.00  0.00           H  
ATOM    868 P      C A  44      11.133  17.071   4.782  1.00  0.00           P  
ATOM    869 OP1    C A  44      12.297  17.575   5.541  1.00  0.00           O  
ATOM    870 OP2    C A  44       9.844  17.799   4.836  1.00  0.00           O  
ATOM    871 O5'    C A  44      11.561  16.924   3.237  1.00  0.00           O  
ATOM    872 C5'    C A  44      12.750  16.214   2.875  1.00  0.00           C  
ATOM    873 C4'    C A  44      12.795  15.918   1.379  1.00  0.00           C  
ATOM    874 O4'    C A  44      11.774  14.991   1.003  1.00  0.00           O  
ATOM    875 C3'    C A  44      12.535  17.173   0.561  1.00  0.00           C  
ATOM    876 O3'    C A  44      13.798  17.756   0.225  1.00  0.00           O  
ATOM    877 C2'    C A  44      11.893  16.639  -0.709  1.00  0.00           C  
ATOM    878 O2'    C A  44      12.877  16.296  -1.692  1.00  0.00           O  
ATOM    879 C1'    C A  44      11.143  15.403  -0.219  1.00  0.00           C  
ATOM    880 N1     C A  44       9.708  15.700  -0.007  1.00  0.00           N  
ATOM    881 C2     C A  44       8.806  15.198  -0.934  1.00  0.00           C  
ATOM    882 O2     C A  44       9.204  14.531  -1.888  1.00  0.00           O  
ATOM    883 N3     C A  44       7.484  15.461  -0.757  1.00  0.00           N  
ATOM    884 C4     C A  44       7.060  16.187   0.287  1.00  0.00           C  
ATOM    885 N4     C A  44       5.757  16.424   0.431  1.00  0.00           N  
ATOM    886 C5     C A  44       7.984  16.705   1.246  1.00  0.00           C  
ATOM    887 C6     C A  44       9.292  16.439   1.063  1.00  0.00           C  
ATOM    888 H5'    C A  44      12.783  15.272   3.424  1.00  0.00           H  
ATOM    889 H5''   C A  44      13.619  16.813   3.145  1.00  0.00           H  
ATOM    890 H4'    C A  44      13.768  15.506   1.117  1.00  0.00           H  
ATOM    891 H3'    C A  44      11.884  17.875   1.086  1.00  0.00           H  
ATOM    892 H2'    C A  44      11.187  17.373  -1.107  1.00  0.00           H  
ATOM    893 HO2'   C A  44      13.520  15.725  -1.264  1.00  0.00           H  
ATOM    894 H1'    C A  44      11.240  14.609  -0.958  1.00  0.00           H  
ATOM    895 H41    C A  44       5.099  16.059  -0.245  1.00  0.00           H  
ATOM    896 H42    C A  44       5.425  16.966   1.215  1.00  0.00           H  
ATOM    897 H5     C A  44       7.643  17.296   2.096  1.00  0.00           H  
ATOM    898 H6     C A  44      10.022  16.814   1.779  1.00  0.00           H  
ATOM    899 P      C A  45      13.893  19.286  -0.268  1.00  0.00           P  
ATOM    900 OP1    C A  45      15.298  19.733  -0.124  1.00  0.00           O  
ATOM    901 OP2    C A  45      12.805  20.053   0.380  1.00  0.00           O  
ATOM    902 O5'    C A  45      13.559  19.171  -1.839  1.00  0.00           O  
ATOM    903 C5'    C A  45      14.411  18.425  -2.715  1.00  0.00           C  
ATOM    904 C4'    C A  45      13.829  18.338  -4.123  1.00  0.00           C  
ATOM    905 O4'    C A  45      12.640  17.543  -4.142  1.00  0.00           O  
ATOM    906 C3'    C A  45      13.423  19.713  -4.634  1.00  0.00           C  
ATOM    907 O3'    C A  45      14.513  20.369  -5.291  1.00  0.00           O  
ATOM    908 C2'    C A  45      12.300  19.389  -5.603  1.00  0.00           C  
ATOM    909 O2'    C A  45      12.804  19.106  -6.914  1.00  0.00           O  
ATOM    910 C1'    C A  45      11.649  18.155  -4.979  1.00  0.00           C  
ATOM    911 N1     C A  45      10.446  18.520  -4.196  1.00  0.00           N  
ATOM    912 C2     C A  45       9.206  18.331  -4.794  1.00  0.00           C  
ATOM    913 O2     C A  45       9.129  17.871  -5.932  1.00  0.00           O  
ATOM    914 N3     C A  45       8.092  18.668  -4.089  1.00  0.00           N  
ATOM    915 C4     C A  45       8.185  19.168  -2.849  1.00  0.00           C  
ATOM    916 N4     C A  45       7.074  19.493  -2.190  1.00  0.00           N  
ATOM    917 C5     C A  45       9.459  19.363  -2.228  1.00  0.00           C  
ATOM    918 C6     C A  45      10.557  19.029  -2.932  1.00  0.00           C  
ATOM    919 H5'    C A  45      14.535  17.417  -2.319  1.00  0.00           H  
ATOM    920 H5''   C A  45      15.386  18.910  -2.763  1.00  0.00           H  
ATOM    921 H4'    C A  45      14.565  17.900  -4.796  1.00  0.00           H  
ATOM    922 H3'    C A  45      13.042  20.323  -3.810  1.00  0.00           H  
ATOM    923 HO3'   C A  45      15.186  20.539  -4.627  1.00  0.00           H  
ATOM    924 H2'    C A  45      11.585  20.214  -5.634  1.00  0.00           H  
ATOM    925 HO2'   C A  45      12.098  19.287  -7.537  1.00  0.00           H  
ATOM    926 H1'    C A  45      11.367  17.458  -5.768  1.00  0.00           H  
ATOM    927 H41    C A  45       6.172  19.356  -2.623  1.00  0.00           H  
ATOM    928 H42    C A  45       7.135  19.876  -1.256  1.00  0.00           H  
ATOM    929 H5     C A  45       9.537  19.769  -1.219  1.00  0.00           H  
ATOM    930 H6     C A  45      11.543  19.161  -2.487  1.00  0.00           H  
